# Supplementary material for: Automatic Recognition of Macaque Facial Expressions for Detection of Affective States
Source: eNeuro. 2021 Dec 9;8(6):ENEURO.0117-21.2021. doi: 10.1523/ENEURO.0117-21.2021 (PMC8664380; doi:10.1523/ENEURO.0117-21.2021)
Supplement: Extended Data 1 — The archive “autoMaqFACS_code.zip” contains MATLAB code for autoMaqFACS classification. Download Extended Data 1, ZIP file [file enu-eN-MNT-0117-21-s08.zip]

Archive with 628 entries (454 files):
- autoMaqFACS/.git/
- autoMaqFACS/.git/COMMIT_EDITMSG
- autoMaqFACS/.git/config
- autoMaqFACS/.git/description
- autoMaqFACS/.git/FETCH_HEAD
- autoMaqFACS/.git/HEAD
- autoMaqFACS/.git/hooks/
- autoMaqFACS/.git/hooks/applypatch-msg.sample
- autoMaqFACS/.git/hooks/commit-msg.sample
- autoMaqFACS/.git/hooks/fsmonitor-watchman.sample
- autoMaqFACS/.git/hooks/post-update.sample
- autoMaqFACS/.git/hooks/pre-applypatch.sample
- autoMaqFACS/.git/hooks/pre-commit.sample
- autoMaqFACS/.git/hooks/pre-merge-commit.sample
- autoMaqFACS/.git/hooks/prepare-commit-msg.sample
- autoMaqFACS/.git/hooks/pre-push.sample
- autoMaqFACS/.git/hooks/pre-rebase.sample
- autoMaqFACS/.git/hooks/pre-receive.sample
- autoMaqFACS/.git/hooks/update.sample
- autoMaqFACS/.git/index
- autoMaqFACS/.git/info/
- autoMaqFACS/.git/info/exclude
- autoMaqFACS/.git/logs/
- autoMaqFACS/.git/logs/HEAD
- autoMaqFACS/.git/logs/refs/
- autoMaqFACS/.git/logs/refs/heads/
- autoMaqFACS/.git/logs/refs/heads/main
- autoMaqFACS/.git/logs/refs/remotes/
- autoMaqFACS/.git/logs/refs/remotes/origin/
- autoMaqFACS/.git/logs/refs/remotes/origin/main
- autoMaqFACS/.git/objects/
- autoMaqFACS/.git/objects/01/
- autoMaqFACS/.git/objects/01/3d9d7ae8a8695c5a2f4474c83878434eadcf14
- autoMaqFACS/.git/objects/01/c6c8737f920a5be85357528e5b0b1a34b03e6b
- autoMaqFACS/.git/objects/03/
- autoMaqFACS/.git/objects/03/fbb7f484b79b35d87671db1d4029d90862a5d1
- autoMaqFACS/.git/objects/04/
- autoMaqFACS/.git/objects/04/7de5f12bb89b2957875f056338336db5f990c1
- autoMaqFACS/.git/objects/07/
- autoMaqFACS/.git/objects/07/007385b68cd5f18b821661ea7a8f2e9e44e6cc
- autoMaqFACS/.git/objects/0b/
- autoMaqFACS/.git/objects/0b/7f779df863596aeccf004dffeabf6e236cfd82
- autoMaqFACS/.git/objects/0e/
- autoMaqFACS/.git/objects/0e/b3e24ca98671053abd0dafd03ff16280be8863
- autoMaqFACS/.git/objects/0f/
- autoMaqFACS/.git/objects/0f/0a7cc4a69283428a771be4963a0d03e6e1a87e
- autoMaqFACS/.git/objects/11/
- autoMaqFACS/.git/objects/11/e4c37d94de8a74cae4397e2de010fe001f1eb3
- autoMaqFACS/.git/objects/12/
- autoMaqFACS/.git/objects/12/a6464650197fdf4e4176bc255d727d7dd56291
- autoMaqFACS/.git/objects/13/
- autoMaqFACS/.git/objects/13/19a15b69f84d25de5d23b827dc1a2dd678ba1e
- autoMaqFACS/.git/objects/14/
- autoMaqFACS/.git/objects/14/6574a3c7b389900bb9f7c9536903c266f762e2
- autoMaqFACS/.git/objects/17/
- autoMaqFACS/.git/objects/17/22d129e663248efa143027ebf1e027a6087d54
- autoMaqFACS/.git/objects/18/
- autoMaqFACS/.git/objects/18/8996ef0e044ef577cab3964239ece0c2e5e9f6
- autoMaqFACS/.git/objects/19/
- autoMaqFACS/.git/objects/19/411251b447e66f034f66c2afd3a46f834d70e0
- autoMaqFACS/.git/objects/1a/
- autoMaqFACS/.git/objects/1a/6940de1c34691c9d879ac85798de3d959e358c
- autoMaqFACS/.git/objects/1a/c4583aad2197ee9338b45849e7429a0a83fa77
- autoMaqFACS/.git/objects/1c/
- autoMaqFACS/.git/objects/1c/624da5d0115d23427d6a2d93ec3d2255aad190
- autoMaqFACS/.git/objects/1c/d76c8ec8adba67aed84e5be41ca88106414639
- autoMaqFACS/.git/objects/1d/
- autoMaqFACS/.git/objects/1d/377f19dacee96c806b90e2a2936224ff8106da
- autoMaqFACS/.git/objects/1e/
- autoMaqFACS/.git/objects/1e/7012f473a64a3f16f15acaec6ff76407ff2bc1
- autoMaqFACS/.git/objects/1e/fdaea50525f8333a5e5e7c65c7215edb155226
- autoMaqFACS/.git/objects/1f/
- autoMaqFACS/.git/objects/1f/87e80f6f5b23d7f308f641cd11367360bd672f
- autoMaqFACS/.git/objects/22/
- autoMaqFACS/.git/objects/22/3703481498a55bbe08d1ded2d441ef934d558e
- autoMaqFACS/.git/objects/24/
- autoMaqFACS/.git/objects/24/3641694c88c5e737def9d33f44c94475e4e4fe
- autoMaqFACS/.git/objects/24/f25b4a6c4cd1c8a8a5cde59d2ac381c1b5122c
- autoMaqFACS/.git/objects/25/
- autoMaqFACS/.git/objects/25/6f4386cd8c50444435b499af4ba49114683745
- autoMaqFACS/.git/objects/26/
- autoMaqFACS/.git/objects/26/cad7418401e1ab642e789af86f10e40a4f5996
- autoMaqFACS/.git/objects/2a/
- autoMaqFACS/.git/objects/2a/5d4b6af5f79da53e7a702e501ef5aa6dcfccd2
- autoMaqFACS/.git/objects/2b/
- autoMaqFACS/.git/objects/2b/9fe3ee88b78b3a03332bfa6857f4199fd0d072
- autoMaqFACS/.git/objects/2c/
- autoMaqFACS/.git/objects/2c/0ae2f4a2ecdcdf9ad4e563f83028a737d39585
- autoMaqFACS/.git/objects/2c/a502f6bb52a35066c18759ce9d6d32da819f26
- autoMaqFACS/.git/objects/2c/e59cf0c50acdb1100e8cf5b306e19e40db848a
- autoMaqFACS/.git/objects/2f/
- autoMaqFACS/.git/objects/2f/83868a2d5a1189fc78c737c06445307337a0ec
- autoMaqFACS/.git/objects/2f/ca9f043f2e2db6514481d7c2c7835289af02bd
- autoMaqFACS/.git/objects/2f/dd64f2d99f056dc30d2b2ac2ca14b87464816f
- autoMaqFACS/.git/objects/33/
- autoMaqFACS/.git/objects/33/26cacc550285b8eb9a6dad471b5d1bf8224bac
- autoMaqFACS/.git/objects/33/7a825b2eb90cec03b57063e8946fecf91f6738
- autoMaqFACS/.git/objects/34/
- autoMaqFACS/.git/objects/34/d6f79d470012d1e85d7dc2c07174673f1b4e3d
- autoMaqFACS/.git/objects/35/
- autoMaqFACS/.git/objects/35/d1d4b79af9a83ed1a92f97dce39e36fc4b9366
- autoMaqFACS/.git/objects/35/f4633a4f5ab5130d6e8cc0a2a31602b2e2e799
- autoMaqFACS/.git/objects/36/
- autoMaqFACS/.git/objects/36/55e8ab7db70b9b21cecc6620a8fcc4767a247d
- autoMaqFACS/.git/objects/38/
- autoMaqFACS/.git/objects/38/ea29908cb9c627ccdb2b079ba3705948c1d2d6
- autoMaqFACS/.git/objects/3a/
- autoMaqFACS/.git/objects/3a/21762a5b5fb6bff77ab3c3ea58ae3a47828440
- autoMaqFACS/.git/objects/3a/8790134a41a51f844ae9a624adaa338cc98b87
- autoMaqFACS/.git/objects/3b/
- autoMaqFACS/.git/objects/3b/e2ec92c1a2e29ca169978494b0e5c95218e816
- autoMaqFACS/.git/objects/3c/
- autoMaqFACS/.git/objects/3c/075f1c83bda20825d9ee37b64c0eb561136104
- autoMaqFACS/.git/objects/3c/70470af53bb9c87853b01c4954caf0d5db7955
- autoMaqFACS/.git/objects/3c/73a10e6f1fb23f65b6a428bc39f8b53729d087
- autoMaqFACS/.git/objects/3d/
- autoMaqFACS/.git/objects/3d/a3805ad9cc509abd9990bc06e35a7944657b75
- autoMaqFACS/.git/objects/3e/
- autoMaqFACS/.git/objects/3e/327c366e911e6d4710d17935a7c6ea606b0567
- autoMaqFACS/.git/objects/3e/c1d42045cbfceef301200885257c79619099d3
- autoMaqFACS/.git/objects/41/
- autoMaqFACS/.git/objects/41/b2b812d32706c3141912266011f0411e05b13a
- autoMaqFACS/.git/objects/43/
- autoMaqFACS/.git/objects/43/b000e8f2a237346ec11adba7d221a5a500913c
- autoMaqFACS/.git/objects/43/faf40d38f360b5f65a4bb65df6101d2518c3bf
- autoMaqFACS/.git/objects/44/
- autoMaqFACS/.git/objects/44/06175f7b7c5dbc18c78b6c22a4f2035ff99ba3
- autoMaqFACS/.git/objects/44/06c9ec934b3176c7182f131687fd0d4085ce9f
- autoMaqFACS/.git/objects/44/fbc9e65a863b9609aeabfb70971035ae77134b
- autoMaqFACS/.git/objects/46/
- autoMaqFACS/.git/objects/46/abae1e460841294e885a65a26d1ded2b557f78
- autoMaqFACS/.git/objects/47/
- autoMaqFACS/.git/objects/47/37788e1a6425584719581a008e7afb5129b28d
- autoMaqFACS/.git/objects/47/7b0be2664ace08650b9eea1bb201ce8a43a403
- autoMaqFACS/.git/objects/47/a5f89f16f7b0d1a01c453c9efe8d2afc12e4fc
- autoMaqFACS/.git/objects/47/ebba1865086eb74365cb63eb734ede4277b134
- autoMaqFACS/.git/objects/48/
- autoMaqFACS/.git/objects/48/d01a42cc05158729a7978a71a4aa2e3db86404
- autoMaqFACS/.git/objects/48/fd500f3538290b2299a1ba3237a96a1d8ed2eb
- autoMaqFACS/.git/objects/49/
- autoMaqFACS/.git/objects/49/abe89f1a4d014cbfd0452ca12934c52b852133
- autoMaqFACS/.git/objects/4a/
- autoMaqFACS/.git/objects/4a/104c7a1a214be5a8e7e6960216cbdcb3e9ec9f
- autoMaqFACS/.git/objects/4a/3a34eff9965fc78d741fefdde0ca8dade52c92
- autoMaqFACS/.git/objects/4d/
- autoMaqFACS/.git/objects/4d/20189f415e3fd3808a2cc6a0c926267b921226
- autoMaqFACS/.git/objects/4d/36b47695f59bb781e9427349123c8d73ea034b
- autoMaqFACS/.git/objects/4d/3e2c50be0555dd984c13d1c75853b2dd9b7481
- autoMaqFACS/.git/objects/4f/
- autoMaqFACS/.git/objects/4f/12abf7fda68c10a5695aa9714603df25fe5034
- autoMaqFACS/.git/objects/4f/f6128ab39783195f7c427d61f35a1c0c2a1d42
- autoMaqFACS/.git/objects/51/
- autoMaqFACS/.git/objects/51/70de95f64f9e5dfb204772ad78144f72b83299
- autoMaqFACS/.git/objects/52/
- autoMaqFACS/.git/objects/52/3f1c3e853195e1780923179d794dc58284b3ec
- autoMaqFACS/.git/objects/53/
- autoMaqFACS/.git/objects/53/2864c450e966ff2d85d6929cb47cfdd230e033
- autoMaqFACS/.git/objects/57/
- autoMaqFACS/.git/objects/57/be3f49ad5b1add24c789e1621c6095d2f1b7e4
- autoMaqFACS/.git/objects/57/e392086b0b33da44c9cea7ae37779d8967e81c
- autoMaqFACS/.git/objects/5a/
- autoMaqFACS/.git/objects/5a/67a5d073060f2998f5de2bbce7fab15111c264
- autoMaqFACS/.git/objects/5b/
- autoMaqFACS/.git/objects/5b/468c8ed8e19e078d8f734f212aee2495c26045
- autoMaqFACS/.git/objects/5b/724ddc42f683ba6b228c7ba924c9606e4e3308
- autoMaqFACS/.git/objects/5b/a0f2ab3014479b83cd7f12e51e5953d1775492
- autoMaqFACS/.git/objects/5b/e3fbbb665b4dd22694a4782b7d57580cb94dbc
- autoMaqFACS/.git/objects/5c/
- autoMaqFACS/.git/objects/5c/77d0799423eff149c0b1fd4e0794262435195e
- autoMaqFACS/.git/objects/5d/
- autoMaqFACS/.git/objects/5d/ac12c253c401e5963f2b726853f59e5261835b
- autoMaqFACS/.git/objects/5f/
- autoMaqFACS/.git/objects/5f/e14812e3b0129e05c3e73a598ca34f7ff94341
- autoMaqFACS/.git/objects/61/
- autoMaqFACS/.git/objects/61/7b3d362d5c0e28864a4283144865fcf32a7038
- autoMaqFACS/.git/objects/63/
- autoMaqFACS/.git/objects/63/223d1bbf3833a3df313ac07928d9b00f6be5d9
- autoMaqFACS/.git/objects/64/
- autoMaqFACS/.git/objects/64/48177c705bba60df01a0e1379800866600f3a4
- autoMaqFACS/.git/objects/67/
- autoMaqFACS/.git/objects/67/23c803a98cfa821c9972bf5774f5a54b886f0e
- autoMaqFACS/.git/objects/67/52c38b41c9b45a184268909b60323b9f77b6e4
- autoMaqFACS/.git/objects/68/
- autoMaqFACS/.git/objects/68/bea8ae95623c831f4f320a448ffc0fc3a640cd
- autoMaqFACS/.git/objects/69/
- autoMaqFACS/.git/objects/69/146d09a1c37df70252d0438aeb40b00cc4e35d
- autoMaqFACS/.git/objects/69/189b6dca40509f866889eb99f7c0947a100373
- autoMaqFACS/.git/objects/69/6f8d802975a0c6d46af769ecec4c4f7ce588f1
- autoMaqFACS/.git/objects/69/b4a38cb0cf0937fab0939ec72795d03d0a375c
- autoMaqFACS/.git/objects/6b/
- autoMaqFACS/.git/objects/6b/0a7fa1574ed2f58171ef27c94f1bb6863ee749
- autoMaqFACS/.git/objects/6c/
- autoMaqFACS/.git/objects/6c/00bfa124db9708a953e2316d8c1ef1826ce069
- autoMaqFACS/.git/objects/6c/d24bdf7b4034edfbef98c00045727d2a5de15e
- autoMaqFACS/.git/objects/6d/
- autoMaqFACS/.git/objects/6d/3d3ad42cfbfe7c6773b43b9dacb36bc63ab864
- autoMaqFACS/.git/objects/6d/cbe212ec14705a3c7e3006d0aaeeb6594ff672
- autoMaqFACS/.git/objects/6d/de13a5c5c1ca44327bdd646e75bf8ed0d17a3d
- autoMaqFACS/.git/objects/6d/ed81966a837f1a9225fab28f879b6e159206a8
- autoMaqFACS/.git/objects/6e/
- autoMaqFACS/.git/objects/6e/9bf4f6f98288400bc6309a5ab22c5ad1dcba60
- autoMaqFACS/.git/objects/6f/
- autoMaqFACS/.git/objects/6f/edbbe435094d7b12834f52e99bb331b08c6dc1
- autoMaqFACS/.git/objects/71/
- autoMaqFACS/.git/objects/71/2bd545cb96960fbb6c0a3dd293244264f8f935
- autoMaqFACS/.git/objects/72/
- autoMaqFACS/.git/objects/72/98b20047d4814390fecd6efadd671b923ec28f
- autoMaqFACS/.git/objects/73/
- autoMaqFACS/.git/objects/73/1191ead0bb95918152f3906993b47efd458282
- autoMaqFACS/.git/objects/73/ec5a71ed4369cd89d28661ee3493051fa9a26c
- autoMaqFACS/.git/objects/74/
- autoMaqFACS/.git/objects/74/ff15a4b6e0982bde93454b5fcc4c225ae0b6e8
- autoMaqFACS/.git/objects/75/
- autoMaqFACS/.git/objects/75/0e98f8773f1f9b5a1610f6332f1e3afd58f5d7
- autoMaqFACS/.git/objects/77/
- autoMaqFACS/.git/objects/77/602f10710b5fe9051560bc88872054ec6e52b8
- autoMaqFACS/.git/objects/78/
- autoMaqFACS/.git/objects/78/4c5063e2c00afa1afe13a81a88cada76272891
- autoMaqFACS/.git/objects/78/deff23b8ab0b50aca9b3d32d6b2d0e4b1af425
- autoMaqFACS/.git/objects/7b/
- autoMaqFACS/.git/objects/7b/d392f8e113de60044d25dd06dc885f08d607d7
- autoMaqFACS/.git/objects/80/
- autoMaqFACS/.git/objects/80/141f669876a264292b18c7f843c6440daba5ba
- autoMaqFACS/.git/objects/81/
- autoMaqFACS/.git/objects/81/32e786bd461bbc30847fffc688d64938f082b9
- autoMaqFACS/.git/objects/83/
- autoMaqFACS/.git/objects/83/960fe460eb43632b6d4c15cbf0193e9cecdb43
- autoMaqFACS/.git/objects/86/
- autoMaqFACS/.git/objects/86/933f4f7d8e17d587d4666f215fd167a4e344b7
- autoMaqFACS/.git/objects/86/b06f1506b6b1631798f828bb3335c5f4b5ade0
- autoMaqFACS/.git/objects/88/
- autoMaqFACS/.git/objects/88/7b834f755447949c018cad55836613cc4ca71c
- autoMaqFACS/.git/objects/8a/
- autoMaqFACS/.git/objects/8a/297909195e3b20f2edd423fbb32a878f7d66ce
- autoMaqFACS/.git/objects/8a/2e315ea1b2c88d74d70385a692c7496383c09d
- autoMaqFACS/.git/objects/8b/
- autoMaqFACS/.git/objects/8b/0504e3b64760a845f3b839012096328d89e891
- autoMaqFACS/.git/objects/8b/a9d1e29cd3ea93aa70f4a1a9009b1a39408bf8
- autoMaqFACS/.git/objects/8f/
- autoMaqFACS/.git/objects/8f/379a32b84e583d1aa03bfc3c292e770c649917
- autoMaqFACS/.git/objects/90/
- autoMaqFACS/.git/objects/90/8a29f73623efcbc28ee2d136e001589f840c63
- autoMaqFACS/.git/objects/90/eafb7a77491b0d149af4927034432457316aa6
- autoMaqFACS/.git/objects/92/
- autoMaqFACS/.git/objects/92/9007f8a8b275b6ae2c22d13ff5c5fe936bb505
- autoMaqFACS/.git/objects/93/
- autoMaqFACS/.git/objects/93/8cc1b380a14592642d9dc7a5b58386114e8e10
- autoMaqFACS/.git/objects/94/
- autoMaqFACS/.git/objects/94/e719364e70de4911438170a6db68919fdce788
- autoMaqFACS/.git/objects/96/
- autoMaqFACS/.git/objects/96/7d127ee8a3bdcf0f9d3a7f5682527d85ca5ec0
- autoMaqFACS/.git/objects/96/e4eed9452c03697baf5e349ca41a54e7327a30
- autoMaqFACS/.git/objects/97/
- autoMaqFACS/.git/objects/97/755eacc4287757bce27cc677ec3c3bdabc66d5
- autoMaqFACS/.git/objects/98/
- autoMaqFACS/.git/objects/98/fe9276101eaa2d856356f89c6c7458262b121e
- autoMaqFACS/.git/objects/99/
- autoMaqFACS/.git/objects/99/665f72b818f58e4b162c78eaaf4d7b0a2f9d59
- autoMaqFACS/.git/objects/99/733822fb7dc74158ee222e97f60cce0d8c08aa
- autoMaqFACS/.git/objects/9a/
- autoMaqFACS/.git/objects/9a/425cdf513b8a3786f17ea72a4f05b857f9ff00
- autoMaqFACS/.git/objects/9a/96fddf555c36286291572765afbd3f7d4e1522
- autoMaqFACS/.git/objects/9b/
- autoMaqFACS/.git/objects/9b/9fc47e927dd87a18d7d54c8d201b03741de67c
- autoMaqFACS/.git/objects/9e/
- autoMaqFACS/.git/objects/9e/087d871d69fb86dba1a48688505cf9993a3b4c
- autoMaqFACS/.git/objects/9e/5f32488517ec3b2598a2d57895416d7aea5f35
- autoMaqFACS/.git/objects/a0/
- autoMaqFACS/.git/objects/a0/0a82bc1a7f885e90284e4c107e042f0c5a4efd
- autoMaqFACS/.git/objects/a0/f5b83d4ca3e6c333bdddb0f5da3e406bc4edd8
- autoMaqFACS/.git/objects/a0/fa378270c1462901415a6b1069b0c7c7630aaf
- autoMaqFACS/.git/objects/a2/
- autoMaqFACS/.git/objects/a2/019d0821d589a1dd3fb61d71ff5b5010032e69
- autoMaqFACS/.git/objects/a3/
- autoMaqFACS/.git/objects/a3/57aef81052ae2ddc1d2ca96838cf4c761e8f9f
- autoMaqFACS/.git/objects/a3/d1449b7cd3ed2801f493ca2fdf6acd3349461f
- autoMaqFACS/.git/objects/a4/
- autoMaqFACS/.git/objects/a4/1739bde29841b19a4a669d6daa66f63a161473
- autoMaqFACS/.git/objects/a7/
- autoMaqFACS/.git/objects/a7/09dd3bd9841bc70b72a1b45637cb35c3d2c281
- autoMaqFACS/.git/objects/a8/
- autoMaqFACS/.git/objects/a8/2b6320d52d16baaa3b8459fe21633349a0f19e
- autoMaqFACS/.git/objects/a8/570313b7de3f291dd0956e3c8315e5d49633d2
- autoMaqFACS/.git/objects/a8/77b0901aa7c90b266af64d53097eeba1e332a9
- autoMaqFACS/.git/objects/a8/f7ed6406a479ff4c9b5e617051148e95103766
- autoMaqFACS/.git/objects/a9/
- autoMaqFACS/.git/objects/a9/0f7cbe6febf7458c5400588f963d8d561268f9
- autoMaqFACS/.git/objects/a9/10fe774583c42c046afbaf34737ea503c7f3f3
- autoMaqFACS/.git/objects/aa/
- autoMaqFACS/.git/objects/aa/63dce51f75984dd26c0a95b2e1dff5b1040dd7
- autoMaqFACS/.git/objects/aa/b09a9d61fd598c2a0ebec3e7385c8af89b5fb3
- autoMaqFACS/.git/objects/ab/
- autoMaqFACS/.git/objects/ab/7718861fdddadf07ffe3a8ae41f1a5d293d5c7
- autoMaqFACS/.git/objects/ae/
- autoMaqFACS/.git/objects/ae/07f7691ddd755174e6c0841138eedaa3cfe14a
- autoMaqFACS/.git/objects/ae/8978059acd36b11cdb7625c346f7687b121071
- autoMaqFACS/.git/objects/ae/e32c1480273e1c86d6daaf9607c1d61f8ff294
- autoMaqFACS/.git/objects/b0/
- autoMaqFACS/.git/objects/b0/30172baf3ab6ede1274eda93ac110bff316ec2
- autoMaqFACS/.git/objects/b0/768d7fe68f58f32b4a18efb4b7c4c5de61e324
[truncated: 328 more entries]
