# Supplementary material for: Automatic Recognition of Macaque Facial Expressions for Detection of Affective States
Source: eNeuro. 2021 Dec 9;8(6):ENEURO.0117-21.2021. doi: 10.1523/ENEURO.0117-21.2021 (PMC8664380; doi:10.1523/ENEURO.0117-21.2021)
Supplement: Extended Data 1 — The archive “autoMaqFACS_code.zip” contains MATLAB code for autoMaqFACS classification. Download Extended Data 1, ZIP file [file enu-eN-MNT-0117-21-s08.zip › autoMaqFACS/allSetups_classification_analysis.m]

%% Train and test the classifiers

%% Upper face
% In this script use the parameters from Params section at the beginning
setupKnnClassifTests_UpperFace

% Knn (upper)
runKnnClassifTests__sameSubj_UpperFace
runKnnClassifTests__newSubj_UpperFace
runKnnClassifTests__newSpecies_UpperFace

%% Lower face
setupKnnClassifTests_lowerFace

% Knn (lower)
runKnnClassifTests__sameSubj_LowerFace
runKnnClassifTests__newSubj_LowerFace
runKnnClassifTests__newSpecies_LowerFace


%% Results analysis
% The following are different kinds of analysis that may be done on the
% basis of the results

% Summarize all sensitivity for KNN tests run
computeSensitivity_finalResults_upperFace
computeSensitivity_finalResults_lowerFace

% Holdout (80/20) validation for new species
runHoldoutValidation_newSpecies

% Compute the generalization performance subject-wise for each class 
% (and not, for example, video-wise)
analyzeClassifTests_sameSubj
analyzeClassifTests_newSubj
