# Supplementary material for: Automatic Recognition of Macaque Facial Expressions for Detection of Affective States
Source: eNeuro. 2021 Dec 9;8(6):ENEURO.0117-21.2021. doi: 10.1523/ENEURO.0117-21.2021 (PMC8664380; doi:10.1523/ENEURO.0117-21.2021)
Supplement: Extended Data 1 — The archive “autoMaqFACS_code.zip” contains MATLAB code for autoMaqFACS classification. Download Extended Data 1, ZIP file [file enu-eN-MNT-0117-21-s08.zip › autoMaqFACS/Classification/analyzeClassifTests_newSubj.m]

%% New subj (Rhesus) - KNN

% Analyze the classifiers for generalization subject-wise:

% Upper - all dirs
ROItype = 1;
resDir = '[path_to_classification_folder]\KNN__AU_1_2__AU_43__neutralAbs__oneSubjOut_sampSets_minLblsInTrainAndTest';
load(fullfile(resDir, 'trainingParams.mat'), 'setsResSaveDirList', 'nSets');

sumDirTbl_GenerSensSubjWise_allTestSets(setsResSaveDirList, nSets, ROItype);
allSetsTbl_Sensitivity_full_subjWise = sortResFolderTbls_Sensitivity_allSets_subjWise(resDir);

%%%%%%%%%%%%%%%%%%%%%%%%%%%%%%%%%%%%%%%%%%%%%%%%%%%%%%%%%%%%%%%%%%%%%%%%%%%%%%%%%%

% Lower - all dirs
ROItype = 2;
resDir = '[path_to_classification_folder]\KNN_AUs_256_25616_25618i_oneSubjOut_sampSets_minLblsInTrainAndTest';
load(fullfile(resDir, 'trainingParams.mat'), 'setsResSaveDirList', 'nSets');

sumDirTbl_GenerSensSubjWise_allTestSets(setsResSaveDirList, nSets, ROItype);
allSetsTbl_Sensitivity_full_subjWise = sortResFolderTbls_Sensitivity_allSets_subjWise(resDir);
