# Supplementary material for: Automatic Recognition of Macaque Facial Expressions for Detection of Affective States
Source: eNeuro. 2021 Dec 9;8(6):ENEURO.0117-21.2021. doi: 10.1523/ENEURO.0117-21.2021 (PMC8664380; doi:10.1523/ENEURO.0117-21.2021)
Supplement: Extended Data 1 — The archive “autoMaqFACS_code.zip” contains MATLAB code for autoMaqFACS classification. Download Extended Data 1, ZIP file [file enu-eN-MNT-0117-21-s08.zip › autoMaqFACS/Classification/analyzeClassifTests_sameSubj.m]

%% Same subj (Rhesus) - KNN
% Analyze the classifiers for generalization subject-wise:

% Upper - all dirs
ROItype = 1;
resDir = '[path_to_classification_folder]\KNN__AU_1_2__AU_43__neutralAbs__sameSubjOneVidOut__sampSets_minLblsTrainTest';

nSets = 3;
for i=1:nSets
    setsResSaveDirList{i} = fullfile(resDir, sprintf('sampSet_%d',i));
end

isGenerateNewCVpart = true;
sumDirTbl_GenerSensSubjWise_allTestSets(setsResSaveDirList, nSets, ROItype, isGenerateNewCVpart);

allSetsTbl_Sensitivity_full_subjWise = sortResFolderTbls_Sensitivity_allSets_subjWise(resDir);


% Lower - all dirs
ROItype = 2;
resDir = '[path_to_classification_folder]\KNN__AUs_256_25616_25618i__sameSubjOneVidOut__sampSets__minLblOnTrainTest';

nSets = 3;
for i=1:nSets
    setsResSaveDirList{i} = fullfile(resDir, sprintf('sampSet_%d',i));
end

isGenerateNewCVpart = true;
sumDirTbl_GenerSensSubjWise_allTestSets(setsResSaveDirList, nSets, ROItype, isGenerateNewCVpart);

allSetsTbl_Sensitivity_full_subjWise = sortResFolderTbls_Sensitivity_allSets_subjWise(resDir);
