# Supplementary material for: Automatic Recognition of Macaque Facial Expressions for Detection of Affective States
Source: eNeuro. 2021 Dec 9;8(6):ENEURO.0117-21.2021. doi: 10.1523/ENEURO.0117-21.2021 (PMC8664380; doi:10.1523/ENEURO.0117-21.2021)
Supplement: Extended Data 1 — The archive “autoMaqFACS_code.zip” contains MATLAB code for autoMaqFACS classification. Download Extended Data 1, ZIP file [file enu-eN-MNT-0117-21-s08.zip › autoMaqFACS/Classification/computeGenerSensPerSubj_singleClassifFile.m]

function [sumTbl_allTestSets, sumTbl_allTestSets_mean, sumTbl_allTestSets_std] = ...
    computeGenerSensPerSubj_singleClassifFile(filename, ROItype, isSave2cpFile, isF1)

if nargin < 4   % isF1
    isF1 = false;
end

isSaveInCVO = true;
isRestrictTestFrames = true;
organizeClassifPredicts(filename, isSaveInCVO, isRestrictTestFrames);

crossValidate_gener2NewSubj_file(filename);

% To compute performance of generalization to a new subject (or any other new test set - not class)
[sumTbl_allTestSets, sumTbl_allTestSets_mean, sumTbl_allTestSets_std] =...
    computeSubjectsPerformance(filename, ROItype, isSave2cpFile, isF1);
