# Supplementary material for: Automatic Recognition of Macaque Facial Expressions for Detection of Affective States
Source: eNeuro. 2021 Dec 9;8(6):ENEURO.0117-21.2021. doi: 10.1523/ENEURO.0117-21.2021 (PMC8664380; doi:10.1523/ENEURO.0117-21.2021)
Supplement: Extended Data 1 — The archive “autoMaqFACS_code.zip” contains MATLAB code for autoMaqFACS classification. Download Extended Data 1, ZIP file [file enu-eN-MNT-0117-21-s08.zip › autoMaqFACS/Classification/crossValidate_gener2NewSubj_file.m]

function crossValidate_gener2NewSubj_file(filename, experSubjName)

if nargin < 2   % experSubjName
    experSubjName = '';
end

cp = load(filename);

[CVO_gener2NewSubj,...
    classifPerf_singleClasses_gener2NewSubj,...
    classifPerf_singleTestSets_gener2NewSubj] =...
    crossValidate_gener2NewSubj(cp.CVO.sourceTbl, cp.CVO.allPredictions, experSubjName);

cp.CVO_gener2NewSubj = CVO_gener2NewSubj;
cp.classifPerf_singleClasses_gener2NewSubj = classifPerf_singleClasses_gener2NewSubj;
cp.classifPerf_singleTestSets_gener2NewSubj = classifPerf_singleTestSets_gener2NewSubj;

save(filename, '-struct', 'cp');
