# Supplementary material for: Automatic Recognition of Macaque Facial Expressions for Detection of Affective States
Source: eNeuro. 2021 Dec 9;8(6):ENEURO.0117-21.2021. doi: 10.1523/ENEURO.0117-21.2021 (PMC8664380; doi:10.1523/ENEURO.0117-21.2021)
Supplement: Extended Data 1 — The archive “autoMaqFACS_code.zip” contains MATLAB code for autoMaqFACS classification. Download Extended Data 1, ZIP file [file enu-eN-MNT-0117-21-s08.zip › autoMaqFACS/Classification/makeLabelIndicesList_wMinLabels.m]

function [labelIndicesList, isEnoughLabels, isEnoughLabelSamples] = ...
    makeLabelIndicesList_wMinLabels(fullFramesTbl_labelCol, trialFramesInd, minLblsInSet, nMinLabelSamples)

        labelIndicesList     = {};
        isEnoughLabels       = true;
        isEnoughLabelSamples = true;
        
        heights = [];

        [uTrialLbls, ~, iUTrialLbls] = unique(fullFramesTbl_labelCol(trialFramesInd));

        for j=1:length(uTrialLbls)
            iInd = (iUTrialLbls == j);
            labelIndicesList{j} = trialFramesInd(iInd);
            
            h = length(labelIndicesList{j});
            heights = [heights, h];
        end
        
        isEnoughLabels = (length(labelIndicesList) >= minLblsInSet);
        
        minHeight = min(heights);
        if minHeight < nMinLabelSamples
            isEnoughLabelSamples = false;
        end
end
