# Supplementary material for: Automatic Recognition of Macaque Facial Expressions for Detection of Affective States
Source: eNeuro. 2021 Dec 9;8(6):ENEURO.0117-21.2021. doi: 10.1523/ENEURO.0117-21.2021 (PMC8664380; doi:10.1523/ENEURO.0117-21.2021)
Supplement: Extended Data 1 — The archive “autoMaqFACS_code.zip” contains MATLAB code for autoMaqFACS classification. Download Extended Data 1, ZIP file [file enu-eN-MNT-0117-21-s08.zip › autoMaqFACS/Classification/perform_80_20_Validation.m]

function resPerf = perform_80_20_Validation(CVO, GTgroup, validLogicInd, testLogicInd, nTimes, pTest, experSubjInd)

classifPredictions = CVO.classifPredictions{1};

[classifPerf_singleClasses, classifPerf_singleTestSets] = ...
    calculateClassifPerf_SpecificInds(GTgroup, classifPredictions, validLogicInd, nTimes);

CVO_80_20.NumTestSets   = nTimes;
CVO_80_20.validLogicInd = validLogicInd;
CVO_80_20.testLogicInd  = testLogicInd;
CVO_80_20.pTest         = pTest;
CVO_80_20.GTgroup       = GTgroup;
CVO_80_20.experSubjInd  = experSubjInd;

resPerf.CVO = CVO_80_20;
resPerf.classifPerf_singleClasses_Valid = classifPerf_singleClasses;
resPerf.classifPerf_singleTestSets_Valid = classifPerf_singleTestSets;
