# Supplementary material for: Automatic Recognition of Macaque Facial Expressions for Detection of Affective States
Source: eNeuro. 2021 Dec 9;8(6):ENEURO.0117-21.2021. doi: 10.1523/ENEURO.0117-21.2021 (PMC8664380; doi:10.1523/ENEURO.0117-21.2021)
Supplement: Extended Data 1 — The archive “autoMaqFACS_code.zip” contains MATLAB code for autoMaqFACS classification. Download Extended Data 1, ZIP file [file enu-eN-MNT-0117-21-s08.zip › autoMaqFACS/Classification/renameCorruptedMatFiles_allSampSets.m]

function renameCorruptedMatFiles_allSampSets(classifResPath, validResDirName)
% Solves the problem of cut file names, in case the path was too long

load(fullfile(classifResPath, 'trainingParams.mat'), 'setsResSaveDirList', 'nSets');

if nargin < 2   % validResDirName
    validResDirName = 'validation_80_20';
end

setsResSaveDirList = strcat(setsResSaveDirList, sprintf('\\%s',validResDirName));

for i = 1:nSets
    renameCorruptedMatFilesInDir(setsResSaveDirList{i});
end
