# Supplementary material for: Automatic Recognition of Macaque Facial Expressions for Detection of Affective States
Source: eNeuro. 2021 Dec 9;8(6):ENEURO.0117-21.2021. doi: 10.1523/ENEURO.0117-21.2021 (PMC8664380; doi:10.1523/ENEURO.0117-21.2021)
Supplement: Extended Data 1 — The archive “autoMaqFACS_code.zip” contains MATLAB code for autoMaqFACS classification. Download Extended Data 1, ZIP file [file enu-eN-MNT-0117-21-s08.zip › autoMaqFACS/Classification/runKnnTest.m]

function mdlsArr =  runKnnTest(resSaveDir, requestedExplVar, numNeighbors, distanceMetric,...
    framesTbl, imgSizePath, CVO, isComputeEigf, fullEigfmFilePath_meanImgs, explVarEigfmFilePath, isSaveMdl)
% Train and validate the KNN classifiers

mdlsArr = {};

try
    fprintf('runKnnTest: running for params:\n resSaveDir = %s\n requestedExplVar = %f, numNeighbors = %d...\n',...
        resSaveDir, requestedExplVar, numNeighbors);

    % Generate paths for results
    [resSavePath, ~] = generateKnnTestResPaths(resSaveDir,...
        'requestedExplVar', requestedExplVar, 'numNeighbors', numNeighbors, 'distanceMetric', distanceMetric);
    
    tic
    
    [~, ~, mdlsArr] = evaluateKnn(framesTbl, CVO, imgSizePath, resSavePath, numNeighbors,...
        distanceMetric, isComputeEigf, fullEigfmFilePath_meanImgs, explVarEigfmFilePath, requestedExplVar, isSaveMdl);
  
    toc
    
%TODO: fix the printed text
catch ME
    msg = sprintf('Exception during running for resSaveDir = %s reqExplVar = %f, numNeighb = %d, distanceMetric = %s',...
        resSaveDir, requestedExplVar, numNeighbors, distanceMetric);
    causeException = MException('runKnnTest:failure',msg);
    ME = addCause(ME,causeException);
    rethrow(ME)
end
