# Supplementary material for: Automatic Recognition of Macaque Facial Expressions for Detection of Affective States
Source: eNeuro. 2021 Dec 9;8(6):ENEURO.0117-21.2021. doi: 10.1523/ENEURO.0117-21.2021 (PMC8664380; doi:10.1523/ENEURO.0117-21.2021)
Supplement: Extended Data 1 — The archive “autoMaqFACS_code.zip” contains MATLAB code for autoMaqFACS classification. Download Extended Data 1, ZIP file [file enu-eN-MNT-0117-21-s08.zip › autoMaqFACS/Classification/sumClassifPerf4SpecificClass_f1.m]

function res = sumClassifPerf4SpecificClass_f1(classifPerf_singleClass)

res.ErrorRate = classifPerf_singleClass.ErrorRate;
res.Recall    = classifPerf_singleClass.Sensitivity;
res.Precision = classifPerf_singleClass.PositivePredictiveValue;

res.F1        = 2*(res.Precision*res.Recall)/(res.Precision+res.Recall);

res.Labels      = strjoin(classifPerf_singleClass.ClassLabels,',');
res.TgtClasses  = strjoin(classifPerf_singleClass.ClassLabels(classifPerf_singleClass.TargetClasses),',');
res.CtrlClasses = strjoin(classifPerf_singleClass.ClassLabels(classifPerf_singleClass.ControlClasses),',');

res.SamplesPerClass = classifPerf_singleClass.SampleDistributionByClass';
