# Supplementary material for: Automatic Recognition of Macaque Facial Expressions for Detection of Affective States
Source: eNeuro. 2021 Dec 9;8(6):ENEURO.0117-21.2021. doi: 10.1523/ENEURO.0117-21.2021 (PMC8664380; doi:10.1523/ENEURO.0117-21.2021)
Supplement: Extended Data 1 — The archive “autoMaqFACS_code.zip” contains MATLAB code for autoMaqFACS classification. Download Extended Data 1, ZIP file [file enu-eN-MNT-0117-21-s08.zip › autoMaqFACS/Classification/sumDirTbl_GenerSensSubjWise_allTestSets.m]

function sumDirTbl_GenerSensSubjWise_allTestSets(setsResSaveDirList, nSets, ROItype, isGenerateNewCVpart)

if nargin < 4
    isGenerateNewCVpart = false; 
end

isSave2cpFile = true;

for i = 1:nSets
    sumDirTbl_GenerSensSubjWise =...
        sumKnnClassifResFolder_GenerSensSubjWise(setsResSaveDirList{i}, ROItype, isSave2cpFile, isGenerateNewCVpart);
    
    resFileName = fullfile(setsResSaveDirList{i}, 'sumDirTbl_GenerSensSubjWise.mat');
    save(resFileName, 'sumDirTbl_GenerSensSubjWise');
end
