# Supplementary material for: Automatic Recognition of Macaque Facial Expressions for Detection of Affective States
Source: eNeuro. 2021 Dec 9;8(6):ENEURO.0117-21.2021. doi: 10.1523/ENEURO.0117-21.2021 (PMC8664380; doi:10.1523/ENEURO.0117-21.2021)
Supplement: Extended Data 1 — The archive “autoMaqFACS_code.zip” contains MATLAB code for autoMaqFACS classification. Download Extended Data 1, ZIP file [file enu-eN-MNT-0117-21-s08.zip › autoMaqFACS/Classification/validateHoldout_80_20_file.m]

function validateHoldout_80_20_file(filename, validSaveDir, GTgroup, testLogicInd, validLogicInd,...
    nTimes, pTest, experSubjInd)

load(filename, 'CVO');

cp = perform_80_20_Validation(CVO, GTgroup, validLogicInd, testLogicInd,...
    nTimes, pTest, experSubjInd);

[~,name,~] = fileparts(filename);
save(fullfile(validSaveDir, name), 'cp');
