# Supplementary material for: Automatic Recognition of Macaque Facial Expressions for Detection of Affective States
Source: eNeuro. 2021 Dec 9;8(6):ENEURO.0117-21.2021. doi: 10.1523/ENEURO.0117-21.2021 (PMC8664380; doi:10.1523/ENEURO.0117-21.2021)
Supplement: Extended Data 1 — The archive “autoMaqFACS_code.zip” contains MATLAB code for autoMaqFACS classification. Download Extended Data 1, ZIP file [file enu-eN-MNT-0117-21-s08.zip › autoMaqFACS/DataPreproccessing/addIntensCol__2__AUs_all_tables__matchedTimes_tbl.m]

function AUs_all_tables = ...
    addIntensCol__2__AUs_all_tables__matchedTimes_tbl(AUs_all_tables)

for i = 1:length(AUs_all_tables)
    
    if iscell(AUs_all_tables{i}.AU_observ_tbl)
        
        AU_observ_tbl = AUs_all_tables{i}.AU_observ_tbl{:};
        AU_matchedTimes_tbl = AUs_all_tables{i}.AU_matchedTimes_tbl{:};
        
        AU_matchedTimes_tbl = addIntensCol__2__AU_matchedTimes_tbl(AU_observ_tbl,...
            AU_matchedTimes_tbl);
        AUs_all_tables{i}.AU_matchedTimes_tbl{:} = AU_matchedTimes_tbl;
       
    else % AUs_all_tables{i}.AU_observ_tbl is a table
        
        AU_observ_tbl = AUs_all_tables{i}.AU_observ_tbl;
        AU_matchedTimes_tbl = AUs_all_tables{i}.AU_matchedTimes_tbl;
        
        AU_matchedTimes_tbl = addIntensCol__2__AU_matchedTimes_tbl(AU_observ_tbl,...
            AU_matchedTimes_tbl);
        AUs_all_tables{i}.AU_matchedTimes_tbl = AU_matchedTimes_tbl;
        
    end
    
end
