# Supplementary material for: Automatic Recognition of Macaque Facial Expressions for Detection of Affective States
Source: eNeuro. 2021 Dec 9;8(6):ENEURO.0117-21.2021. doi: 10.1523/ENEURO.0117-21.2021 (PMC8664380; doi:10.1523/ENEURO.0117-21.2021)
Supplement: Extended Data 1 — The archive “autoMaqFACS_code.zip” contains MATLAB code for autoMaqFACS classification. Download Extended Data 1, ZIP file [file enu-eN-MNT-0117-21-s08.zip › autoMaqFACS/DataPreproccessing/addSubjTrialCols2FramesTbl.m]

function FramesTblWcols = addSubjTrialCols2FramesTbl(FramesTbl)
% Add subject trial column to the frames table
    FramesTblWcols = [];

    if ~isempty(FramesTbl)
        [subjName, trialName] = cellfun(@getSubjTrialNameFromDB, FramesTbl.dbDir,...
            'UniformOutput', false);

        FramesTblWcols = [FramesTbl table(subjName, trialName)];
    end
end


function [subjName, trialName] = getSubjTrialNameFromDB(pathDB)
    %%Pay attention, this will work only to this specific dirs
    %%hierarchy! (subjName at 6th place in the path...)

    endout = regexp(pathDB, filesep, 'split');

    subjName = endout{:,6};
    trialName = endout{:,7};
end
