# Supplementary material for: Automatic Recognition of Macaque Facial Expressions for Detection of Affective States
Source: eNeuro. 2021 Dec 9;8(6):ENEURO.0117-21.2021. doi: 10.1523/ENEURO.0117-21.2021 (PMC8664380; doi:10.1523/ENEURO.0117-21.2021)
Supplement: Extended Data 1 — The archive “autoMaqFACS_code.zip” contains MATLAB code for autoMaqFACS classification. Download Extended Data 1, ZIP file [file enu-eN-MNT-0117-21-s08.zip › autoMaqFACS/DataPreproccessing/catSingleSubjAuFreqTbls.m]

function catFreqTbl = catSingleSubjAuFreqTbls(AUsFramesTblsFileCol, bAddRowSubjName, ROItype)
% Concatenate AUs frequency tables for a single subject

% ROItype - optional param:
% 1 = upper face
% 2 = lower face

catFreqTbl = [];

for i = 1:length(AUsFramesTblsFileCol)
    load(AUsFramesTblsFileCol{i}, 'AUs_summary_tbl');
    
    % For debug
    %fprintf('%s\n',AUsFramesTblsFileCol{i});
        
    if nargin > 2  % ROItype
        AUs_summary_tbl = getROI_AUs_summary_tbl(AUs_summary_tbl, ROItype);
    end
    
    countTbl = AUs_summary_tbl({'Count'},:);
    
    if bAddRowSubjName
        [dirName, ~, ~] = fileparts(AUsFramesTblsFileCol{i});
        [vidPath, ~, ~] = fileparts(dirName);
        [~, vidName, ~] = fileparts(vidPath);
        
        countTbl.Properties.RowNames = {vidName};
    end
      
    if i == 1        
        catFreqTbl = countTbl;
        continue;
    else
        % Handle the tables in pairs, in an incremental way
        catFreqTbl = cat2tbls(catFreqTbl, countTbl);
    end
    
end
