# Supplementary material for: Automatic Recognition of Macaque Facial Expressions for Detection of Affective States
Source: eNeuro. 2021 Dec 9;8(6):ENEURO.0117-21.2021. doi: 10.1523/ENEURO.0117-21.2021 (PMC8664380; doi:10.1523/ENEURO.0117-21.2021)
Supplement: Extended Data 1 — The archive “autoMaqFACS_code.zip” contains MATLAB code for autoMaqFACS classification. Download Extended Data 1, ZIP file [file enu-eN-MNT-0117-21-s08.zip › autoMaqFACS/DataPreproccessing/catSubjAuFreqTbls.m]

function sumTbl = catSubjAuFreqTbls(freqTblsPathList, bAddRowSubjName)
% Concatenate subjects' AU frequency tables

sumTbl = [];

for i = 1:length(freqTblsPathList)
    load(fullfile(freqTblsPathList{i}, 'subjAuFreqTbl.mat'), 'subjAuFreqTbl');
    
    if bAddRowSubjName
        [dirName, ~, ~] = fileparts(freqTblsPathList{i});
        [~, subjName, ~] = fileparts(dirName);
        subjAuFreqTbl.Properties.RowNames = {subjName};
    end
    
    if i == 1
        sumTbl = subjAuFreqTbl;
        continue;
    else
        sumTbl = cat2tbls(sumTbl, subjAuFreqTbl);
    end
end
