# Supplementary material for: Automatic Recognition of Macaque Facial Expressions for Detection of Affective States
Source: eNeuro. 2021 Dec 9;8(6):ENEURO.0117-21.2021. doi: 10.1523/ENEURO.0117-21.2021 (PMC8664380; doi:10.1523/ENEURO.0117-21.2021)
Supplement: Extended Data 1 — The archive “autoMaqFACS_code.zip” contains MATLAB code for autoMaqFACS classification. Download Extended Data 1, ZIP file [file enu-eN-MNT-0117-21-s08.zip › autoMaqFACS/DataPreproccessing/cleanAUsXls.m]

function [cleanTbl, removedRows] = cleanAUsXls(xlsFilename)
% Clean the Observer xls output files with AU labels

raw = readtable(xlsFilename);

%% Exclude all the rows "not for analysis" from the beginning and form the end

[relevRowsTbl, ~] = excludeNotForAnalysisRows(raw);

%% Remove rows with missing values

missingIndicators = {'','unknown','not for analysis'};
dataVar = {'Behavior'};

standardTbl = standardizeMissing(relevRowsTbl, missingIndicators, 'DataVariables', dataVar);
[cleanTbl,removedRows] = rmmissing(standardTbl, 'DataVariables', dataVar);

% sanity check
missingAURows = ismissing(relevRowsTbl.Behavior, missingIndicators);

if removedRows ~= missingAURows
    error('Cleaning of %s table is inconsistent!\n', xlsFilename);
    return;
end
