# Supplementary material for: Automatic Recognition of Macaque Facial Expressions for Detection of Affective States
Source: eNeuro. 2021 Dec 9;8(6):ENEURO.0117-21.2021. doi: 10.1523/ENEURO.0117-21.2021 (PMC8664380; doi:10.1523/ENEURO.0117-21.2021)
Supplement: Extended Data 1 — The archive “autoMaqFACS_code.zip” contains MATLAB code for autoMaqFACS classification. Download Extended Data 1, ZIP file [file enu-eN-MNT-0117-21-s08.zip › autoMaqFACS/DataPreproccessing/getAllFramesNums.m]

function framesNums = getAllFramesNums(AUs_summary_tbl)

% Getting all labeled frames nums

framesNums = [];

for i=1:width(AUs_summary_tbl)
    thisColFramesNums = AUs_summary_tbl{{'VidTimes'},i}{:};
    framesNums = [framesNums; thisColFramesNums];
    end

framesNums = unique(framesNums);
