# Supplementary material for: Automatic Recognition of Macaque Facial Expressions for Detection of Affective States
Source: eNeuro. 2021 Dec 9;8(6):ENEURO.0117-21.2021. doi: 10.1523/ENEURO.0117-21.2021 (PMC8664380; doi:10.1523/ENEURO.0117-21.2021)
Supplement: Extended Data 1 — The archive “autoMaqFACS_code.zip” contains MATLAB code for autoMaqFACS classification. Download Extended Data 1, ZIP file [file enu-eN-MNT-0117-21-s08.zip › autoMaqFACS/DataPreproccessing/getAUsFreqHistogram.m]

function histHandle = getAUsFreqHistogram(AuNamesList, AuFreqList, titleStr)

% The function creates histogram of AUs frequencies

figure;
histHandle = histogram('Categories', AuNamesList, 'BinCounts', cell2mat(AuFreqList),...
    'DisplayOrder','descend');

set(gca,'TickLabelInterpreter','none');

if nargin > 2 && ~isempty(titleStr)  % titleStr
    title(titleStr, 'Interpreter', 'none');    % Handle '_' char as is
end
