# Supplementary material for: Automatic Recognition of Macaque Facial Expressions for Detection of Affective States
Source: eNeuro. 2021 Dec 9;8(6):ENEURO.0117-21.2021. doi: 10.1523/ENEURO.0117-21.2021 (PMC8664380; doi:10.1523/ENEURO.0117-21.2021)
Supplement: Extended Data 1 — The archive “autoMaqFACS_code.zip” contains MATLAB code for autoMaqFACS classification. Download Extended Data 1, ZIP file [file enu-eN-MNT-0117-21-s08.zip › autoMaqFACS/DataPreproccessing/getAUsGroupsHistogram.m]

function histHandle = getAUsGroupsHistogram(AuGroupsFreqTbl, titleStr)

% The function creates histogram of AUs groups frequencies

nonZeroFreqInd = AuGroupsFreqTbl.groupsFreq > 0;
if ~any(nonZeroFreqInd)
    histHandle = [];
    return;
end

figure;
histHandle = histogram('Categories', AuGroupsFreqTbl.AUs_title(nonZeroFreqInd), 'BinCounts'...
    ,AuGroupsFreqTbl.groupsFreq(nonZeroFreqInd), 'DisplayOrder','descend');

if nargin == 2  % titleStr
    title(titleStr, 'Interpreter', 'none');    % Handle '_' char as is
end
