# Supplementary material for: Automatic Recognition of Macaque Facial Expressions for Detection of Affective States
Source: eNeuro. 2021 Dec 9;8(6):ENEURO.0117-21.2021. doi: 10.1523/ENEURO.0117-21.2021 (PMC8664380; doi:10.1523/ENEURO.0117-21.2021)
Supplement: Extended Data 1 — The archive “autoMaqFACS_code.zip” contains MATLAB code for autoMaqFACS classification. Download Extended Data 1, ZIP file [file enu-eN-MNT-0117-21-s08.zip › autoMaqFACS/DataPreproccessing/getAUsGroupsHistVsChanceEvents.m]

function histHandle = getAUsGroupsHistVsChanceEvents(AuGroupsFreqTbl, titleStr)

% The function creates histogram of AUs groups frequencies vs chance level
% events

% Create the histogram of the real events
nonZeroFreqInd = AuGroupsFreqTbl.groupsFreq > 0;

figure;
histHandle = histogram('Categories',AuGroupsFreqTbl.AUs_title(nonZeroFreqInd),...
    'BinCounts',AuGroupsFreqTbl.groupsFreq(nonZeroFreqInd), 'DisplayOrder','descend');
hold on;

% Get the order of the categories as displayed in the histogram
orderedCats = histHandle.Categories;

rowsOrder = [];
for i = 1:length(orderedCats)
    r = find(strcmp(orderedCats{i}, AuGroupsFreqTbl.AUs_title));
    rowsOrder = [rowsOrder r];
end

% Plot the chance level events
eventsNum = AuGroupsFreqTbl.nAUsGroupEvents(rowsOrder);
orderedCategorical = categorical(orderedCats);

plot(orderedCategorical, eventsNum, 'r*', 'MarkerSize', 10);

if nargin == 2  % titleStr
    title(titleStr, 'Interpreter', 'none');    % Handle '_' char as is
end
