# Supplementary material for: Automatic Recognition of Macaque Facial Expressions for Detection of Affective States
Source: eNeuro. 2021 Dec 9;8(6):ENEURO.0117-21.2021. doi: 10.1523/ENEURO.0117-21.2021 (PMC8664380; doi:10.1523/ENEURO.0117-21.2021)
Supplement: Extended Data 1 — The archive “autoMaqFACS_code.zip” contains MATLAB code for autoMaqFACS classification. Download Extended Data 1, ZIP file [file enu-eN-MNT-0117-21-s08.zip › autoMaqFACS/DataPreproccessing/getAUsInFramesTbl.m]

function AUsInFramesTbl = getAUsInFramesTbl(framesNums, AUs_summary_tbl)

AUsInFramesTbl = [];
if isempty(AUs_summary_tbl)
    return;
end
    
varNames = {'frameNum', AUs_summary_tbl.Properties.VariableNames{:}};

nRows = length(framesNums);
nCols = length(varNames);
AUsInFramesTbl  = array2table(zeros(nRows, nCols), 'VariableNames', varNames);

AUsInFramesTbl.frameNum = framesNums;

for i=1:width(AUs_summary_tbl)
    thisColFramesNums = AUs_summary_tbl{{'VidTimes'},i}{:};
    locFrames = ismember(AUsInFramesTbl.frameNum, thisColFramesNums);
    
    % i+1 because the first column of AUsInFramesTbl is frameNum 
    AUsInFramesTbl{locFrames, i+1} = 1;
end
