# Supplementary material for: Automatic Recognition of Macaque Facial Expressions for Detection of Affective States
Source: eNeuro. 2021 Dec 9;8(6):ENEURO.0117-21.2021. doi: 10.1523/ENEURO.0117-21.2021 (PMC8664380; doi:10.1523/ENEURO.0117-21.2021)
Supplement: Extended Data 1 — The archive “autoMaqFACS_code.zip” contains MATLAB code for autoMaqFACS classification. Download Extended Data 1, ZIP file [file enu-eN-MNT-0117-21-s08.zip › autoMaqFACS/DataPreproccessing/getAUsIntensitiesFromXls.m]

function intensitiesTbl = getAUsIntensitiesFromXls(xlsFilename, removedRows)
% Get the intensities from Observer output xls files

raw = readtable(xlsFilename);

[~, relevInds] = excludeNotForAnalysisRows(raw);

if ~strcmp('Modifier_1',raw.Properties.VariableNames)
    intensitiesTbl = [];
    return;
end

relevColsTbl = table(raw.Modifier_1, 'VariableNames', {'Modifier_1'});
relevColsTbl = relevColsTbl(relevInds, :);

if ~isempty(removedRows)
    intensitiesTbl = relevColsTbl(~removedRows,:);
else
    intensitiesTbl = relevColsTbl;
end
