# Supplementary material for: Automatic Recognition of Macaque Facial Expressions for Detection of Affective States
Source: eNeuro. 2021 Dec 9;8(6):ENEURO.0117-21.2021. doi: 10.1523/ENEURO.0117-21.2021 (PMC8664380; doi:10.1523/ENEURO.0117-21.2021)
Supplement: Extended Data 1 — The archive “autoMaqFACS_code.zip” contains MATLAB code for autoMaqFACS classification. Download Extended Data 1, ZIP file [file enu-eN-MNT-0117-21-s08.zip › autoMaqFACS/DataPreproccessing/getClosestNeutralFrameInd.m]

function [closestInd, isPrev] = getClosestNeutralFrameInd(currentFrameInd, neutralFramesInd)

% Returns the closest neutral frame to the given current frame. If the
% given frame is neutral itself, the function returns another closest
% neutral frame (which is not the given one).

isPrev = true;
closestInd = 0;

lastPrevNeutr = -inf;
firstNextNeutr = inf;


prevNeutral = find(neutralFramesInd < currentFrameInd);
if ~isempty(prevNeutral)
    lastPrevNeutr = neutralFramesInd(prevNeutral(end));
else
    fprintf('For frame %d there are no neutral frames before.\n', currentFrameInd);
end

nextNeutr = find(neutralFramesInd > currentFrameInd);
if ~isempty(nextNeutr)
    firstNextNeutr = neutralFramesInd(nextNeutr(1));
else
    fprintf('For frame %d there are no neutral frames after.\n', currentFrameInd);
end

if (currentFrameInd - lastPrevNeutr) <= (firstNextNeutr - currentFrameInd)
    closestInd = lastPrevNeutr;
else
    closestInd = firstNextNeutr;
    isPrev = false;
end

if isempty(closestInd)
    closestInd = 0;
    fprintf('The closest neutral frame to frame %d was not found.\n', currentFrameInd);
end
