# Supplementary material for: Automatic Recognition of Macaque Facial Expressions for Detection of Affective States
Source: eNeuro. 2021 Dec 9;8(6):ENEURO.0117-21.2021. doi: 10.1523/ENEURO.0117-21.2021 (PMC8664380; doi:10.1523/ENEURO.0117-21.2021)
Supplement: Extended Data 1 — The archive “autoMaqFACS_code.zip” contains MATLAB code for autoMaqFACS classification. Download Extended Data 1, ZIP file [file enu-eN-MNT-0117-21-s08.zip › autoMaqFACS/DataPreproccessing/getRelevantAUsMap.m]

function map = getRelevantAUsMap(AUsColDict, AU_Name)  

map = {};

if isKey(AUsColDict.upperFaceAUsMap,     AU_Name)
    map = AUsColDict.upperFaceAUsMap;
elseif isKey(AUsColDict.lowerFaceAUsMap, AU_Name)
    map = AUsColDict.lowerFaceAUsMap;
elseif isKey(AUsColDict.dismissedAUsMap, AU_Name)
    map = AUsColDict.dismissedAUsMap;
elseif isKey(AUsColDict.miscelAUsMap,    AU_Name)
    map = AUsColDict.miscelAUsMap;
else
    error('AU name %s is not a key in any of the AUsColDict maps!', AU_Name);
end
