# Supplementary material for: Automatic Recognition of Macaque Facial Expressions for Detection of Affective States
Source: eNeuro. 2021 Dec 9;8(6):ENEURO.0117-21.2021. doi: 10.1523/ENEURO.0117-21.2021 (PMC8664380; doi:10.1523/ENEURO.0117-21.2021)
Supplement: Extended Data 1 — The archive “autoMaqFACS_code.zip” contains MATLAB code for autoMaqFACS classification. Download Extended Data 1, ZIP file [file enu-eN-MNT-0117-21-s08.zip › autoMaqFACS/DataPreproccessing/getROI_AUs_summary_tbl.m]

function ROI_AUs_summary_tbl = getROI_AUs_summary_tbl(AUs_summary_tbl, ROItype)
% Get AUs_summary_tbl for specific ROI
% ROItype:
% 1 = upper face
% 2 = lower face

AUsDict = initializeROIsAUsDictionary();
ROI_AUs = {};

switch ROItype
    case 1
        ROI_AUs = keys(AUsDict.upperFaceAUsMap);
    case 2
        ROI_AUs = keys(AUsDict.lowerFaceAUsMap);
    otherwise
        error('Wrong ROItype! Only 1 or 2 are allowed in this context.');
end

[~, LocSumTbl] = ismember(ROI_AUs,AUs_summary_tbl{{'OrigPtrn'},:});
roiColsInd = LocSumTbl(LocSumTbl ~= 0);
roiColsInd = sort(roiColsInd);

ROI_AUs_summary_tbl = AUs_summary_tbl(:,roiColsInd);
