# Supplementary material for: Automatic Recognition of Macaque Facial Expressions for Detection of Affective States
Source: eNeuro. 2021 Dec 9;8(6):ENEURO.0117-21.2021. doi: 10.1523/ENEURO.0117-21.2021 (PMC8664380; doi:10.1523/ENEURO.0117-21.2021)
Supplement: Extended Data 1 — The archive “autoMaqFACS_code.zip” contains MATLAB code for autoMaqFACS classification. Download Extended Data 1, ZIP file [file enu-eN-MNT-0117-21-s08.zip › autoMaqFACS/DataPreproccessing/globalVidInd2Local.m]

function localInd = globalVidInd2Local(globalInd, training_matchedTimes_tbl)
% Convert global frame index of a video (as in the original video) 
% to a local one (where frames that are not for analysis removed) 

firstFrame = training_matchedTimes_tbl.Frame_n(1);

localInd = globalInd - firstFrame + 1;
