# Supplementary material for: Automatic Recognition of Macaque Facial Expressions for Detection of Affective States
Source: eNeuro. 2021 Dec 9;8(6):ENEURO.0117-21.2021. doi: 10.1523/ENEURO.0117-21.2021 (PMC8664380; doi:10.1523/ENEURO.0117-21.2021)
Supplement: Extended Data 1 — The archive “autoMaqFACS_code.zip” contains MATLAB code for autoMaqFACS classification. Download Extended Data 1, ZIP file [file enu-eN-MNT-0117-21-s08.zip › autoMaqFACS/DataPreproccessing/sumAUsInFramesTbls.m]

function sumAUsInFramesTbl = sumAUsInFramesTbls(AUsFramesTblsFileCol, isSubjectsSum)

% The function creates a summary table of AUs in frames of all videos.
% isSubjectsSum - optional param

if nargin < 2   % isSubjectsSum
    isSubjectsSum = false;
end

sumAUsInFramesTbl = {};

for i = 1:length(AUsFramesTblsFileCol)
    if ~exist(AUsFramesTblsFileCol{i}, 'file')
        fprintf('No AUsInFramesTbl in %s.\n', AUsFramesTblsFileCol{i});
        continue;
    end
    
    varName = 'AUsInFramesTbl';
    if isSubjectsSum
        varName = 'subjAUsInFramesTbl';
    end
    
    AUsInFramesTbl = loadAndRenameVar(AUsFramesTblsFileCol{i}, varName);
    %load(AUsFramesTblsFileCol{i}, 'AUsInFramesTbl');
    
    if i == 1
        sumAUsInFramesTbl = AUsInFramesTbl;
        continue;
    end
    
    sumAUsInFramesTbl = sum2AUsInFramesTbls(sumAUsInFramesTbl, AUsInFramesTbl);
end
