# Supplementary material for: Automatic Recognition of Macaque Facial Expressions for Detection of Affective States
Source: eNeuro. 2021 Dec 9;8(6):ENEURO.0117-21.2021. doi: 10.1523/ENEURO.0117-21.2021 (PMC8664380; doi:10.1523/ENEURO.0117-21.2021)
Supplement: Extended Data 1 — The archive “autoMaqFACS_code.zip” contains MATLAB code for autoMaqFACS classification. Download Extended Data 1, ZIP file [file enu-eN-MNT-0117-21-s08.zip › autoMaqFACS/DataPreproccessing/sumSubjAUsFreqTbls.m]

function sumFreqTbl = sumSubjAUsFreqTbls(subjAuSumDirCol)

% The function creates a summary table of AUs frequencies 
% for all the subjects.

sumFreqTbl = [];

for i = 1:length(subjAuSumDirCol)
    load(fullfile(subjAuSumDirCol{i}, 'subjAuFreqTbl.mat'), 'subjAuFreqTbl');
   
    if i == 1        
        sumFreqTbl = subjAuFreqTbl;
        continue;
    else
        % Handle the tables in pairs, in an incremental way
        sumFreqTbl = sum2FreqTblsOfAUs(sumFreqTbl, subjAuFreqTbl);
    end
end
