# Supplementary material for: Automatic Recognition of Macaque Facial Expressions for Detection of Affective States
Source: eNeuro. 2021 Dec 9;8(6):ENEURO.0117-21.2021. doi: 10.1523/ENEURO.0117-21.2021 (PMC8664380; doi:10.1523/ENEURO.0117-21.2021)
Supplement: Extended Data 1 — The archive “autoMaqFACS_code.zip” contains MATLAB code for autoMaqFACS classification. Download Extended Data 1, ZIP file [file enu-eN-MNT-0117-21-s08.zip › autoMaqFACS/Eigenfaces/generateFullEigfmFilePathList.m]

function [fullEigfmFilePathList, fullEigfmFilePath_meanImgs] = generateFullEigfmFilePathList(caseTrainingDir, numTestSets)
% Generate the paths for full eigenfaces mfiles and for the images' mean
% mfile

fullEigfmFilePath_meanImgs = fullfile(caseTrainingDir, 'fullEigenfaces_meanImgs.mat');

fullEigfmFilePathList      = {};

for i = 1:numTestSets  
    fullEigfmFilePath = sprintf('%s\\fullEigenfaces_testSet_%d.mat', caseTrainingDir, i);
    fullEigfmFilePathList = [fullEigfmFilePathList, fullEigfmFilePath];
end

end
