# Supplementary material for: Automatic Recognition of Macaque Facial Expressions for Detection of Affective States
Source: eNeuro. 2021 Dec 9;8(6):ENEURO.0117-21.2021. doi: 10.1523/ENEURO.0117-21.2021 (PMC8664380; doi:10.1523/ENEURO.0117-21.2021)
Supplement: Extended Data 1 — The archive “autoMaqFACS_code.zip” contains MATLAB code for autoMaqFACS classification. Download Extended Data 1, ZIP file [file enu-eN-MNT-0117-21-s08.zip › autoMaqFACS/Eigenfaces/normalizeAndFilterEigVecs.m]

function [Vectors, num_good] = normalizeAndFilterEigVecs(Vectors, Values, imagesNum, numvecs, epsilon)
% Normalize Vectors to unit length, kill vectors corr. to tiny evalues.

    fprintf(1,'Normalizing and filtering eigen vectors...\n');
    num_good = 0;
    
    for i = 1:imagesNum
        Vectors(:,i) = Vectors(:,i)/norm(Vectors(:,i));
        if Values(i) < epsilon
          % Set the vector to the 0 vector; set the value to 0.
          Values(i) = 0;
          Vectors(:,i) = zeros(size(Vectors,1),1);
        else
          num_good = num_good + 1;
        end;
    end;
    if (numvecs > num_good)
        fprintf(1,'Warning: numvecs is %d; only %d exist.\n',numvecs,num_good);
        numvecs = num_good;
    end;
    Vectors = Vectors(:,1:numvecs);
    
    fprintf(1,'Finished normalization and filtering.\n');

end
