# Supplementary material for: Automatic Recognition of Macaque Facial Expressions for Detection of Affective States
Source: eNeuro. 2021 Dec 9;8(6):ENEURO.0117-21.2021. doi: 10.1523/ENEURO.0117-21.2021 (PMC8664380; doi:10.1523/ENEURO.0117-21.2021)
Supplement: Extended Data 1 — The archive “autoMaqFACS_code.zip” contains MATLAB code for autoMaqFACS classification. Download Extended Data 1, ZIP file [file enu-eN-MNT-0117-21-s08.zip › autoMaqFACS/Eigenfaces/projectProbeOnEigenSpace.m]

function probeFeatureVec = projectProbeOnEigenSpace(probeImg, meanImgVec, eigVectors)

%probeImg = AU_1_2_FramesTbl_fromDBs_allSubj.imgCell{1,1};  

%%%%%%%%%%%%%%%%%%%%%%%%%%%%
% Normalize the probe
normProbe = probeImg - meanImgVec;

% Project the probe image into the subspace to generate the feature vectors
probeFeatureVec = eigVectors' * normProbe;
