# Supplementary material for: Automatic Recognition of Macaque Facial Expressions for Detection of Affective States
Source: eNeuro. 2021 Dec 9;8(6):ENEURO.0117-21.2021. doi: 10.1523/ENEURO.0117-21.2021 (PMC8664380; doi:10.1523/ENEURO.0117-21.2021)
Supplement: Extended Data 1 — The archive “autoMaqFACS_code.zip” contains MATLAB code for autoMaqFACS classification. Download Extended Data 1, ZIP file [file enu-eN-MNT-0117-21-s08.zip › autoMaqFACS/Eigenfaces/reshapeAndShowImg.m]

function img = reshapeAndShowImg(vecToRehape, w, h, titleStr, isShow)

    if nargin < 5 
        isShow = true;              % threshold for eigenvalies
    end   
    
    if (w ~= 0 && h ~= 0)
        img_vec = reshape(vecToRehape, [w,h]);
    end
    
    if isShow
        figure
        imagesc(img_vec',[0 255]); colormap(gray);
        title(titleStr);
    end
    
    img = img_vec';
end
