# Supplementary material for: Automatic Recognition of Macaque Facial Expressions for Detection of Affective States
Source: eNeuro. 2021 Dec 9;8(6):ENEURO.0117-21.2021. doi: 10.1523/ENEURO.0117-21.2021 (PMC8664380; doi:10.1523/ENEURO.0117-21.2021)
Supplement: Extended Data 1 — The archive “autoMaqFACS_code.zip” contains MATLAB code for autoMaqFACS classification. Download Extended Data 1, ZIP file [file enu-eN-MNT-0117-21-s08.zip › autoMaqFACS/Eigenfaces/saveAllFigures.m]

function saveAllFigures(baseFolderName, isSavePng)

if nargin == 1   % isSavePng
    isSavePng = false;
end

outputFolder = sprintf('%s/Figures', baseFolderName);
if ~exist(outputFolder, 'dir')
    mkdir(outputFolder);
end

h = get(0,'children');
for i=1:length(h)
  fileName = sprintf('%s/%s', outputFolder, num2str(get(h(i),'Number'))');
  saveas(h(i), fileName, 'fig');
  
  if isSavePng 
      saveas(h(i), fileName, 'png');
  end
end

fprintf('Successfully saved %d figures.\n', length(h));

end
