# Supplementary material for: Automatic Recognition of Macaque Facial Expressions for Detection of Affective States
Source: eNeuro. 2021 Dec 9;8(6):ENEURO.0117-21.2021. doi: 10.1523/ENEURO.0117-21.2021 (PMC8664380; doi:10.1523/ENEURO.0117-21.2021)
Supplement: Extended Data 1 — The archive “autoMaqFACS_code.zip” contains MATLAB code for autoMaqFACS classification. Download Extended Data 1, ZIP file [file enu-eN-MNT-0117-21-s08.zip › autoMaqFACS/Eigenfaces/sortEigenVecs.m]

% James Javurek-Humig   (3/15/05)

%INPUTS: 
%   matrix containing eigenvectors in its columns (vectors)
%   matrix containing the corresponding eigenvalues in a diagonal matrix
%   (values)

%The two matricies are sorted from largest to smallest according to the
%eigenvalue matrix.

%RETURNS:
%   matrix containing the sorted eigenvectors
%   diagonal matrix containing the corresponding eigenvalues

%This will give the same result as Matthew Dailey's sortem.m, but is much
%faster for those who are worried about computational time.

function [vectors values] = sortEigenVecs(vectors, values)

%this error message is directly from Matthew Dailey's sortem.m
if nargin ~= 2
 error('Must specify vector matrix and diag value matrix')
end;

fprintf(1,'Sorting evectors/values...\n');

vals = max(values); %create a row vector containing only the eigenvalues
[svals inds] = sort(vals,'descend'); %sort the row vector and get the indicies
vectors = vectors(:,inds); %sort the vectors according to the indicies from sort
values = max(values(:,inds)); %sort the eigenvalues according to the indicies from sort
values = diag(values); %place the values into a diagonal matrix

fprintf(1,'Eigenvectors successfully sorted.\n');
