# Supplementary material for: Automatic Recognition of Macaque Facial Expressions for Detection of Affective States
Source: eNeuro. 2021 Dec 9;8(6):ENEURO.0117-21.2021. doi: 10.1523/ENEURO.0117-21.2021 (PMC8664380; doi:10.1523/ENEURO.0117-21.2021)
Supplement: Extended Data 1 — The archive “autoMaqFACS_code.zip” contains MATLAB code for autoMaqFACS classification. Download Extended Data 1, ZIP file [file enu-eN-MNT-0117-21-s08.zip › autoMaqFACS/Experiment/exper_fullSetupAllSubjFaceROIsIncrement.m]

function exper_fullSetupAllSubjFaceROIsIncrement(procDataDir_allSubj, subjNames, cropROIsParamsDir)
% Crop the videos according to defined ROIs

% ROIs crop
isConvertRGB2Gray = false;

for i = 1:length(subjNames)
    [pathTbl, wholeSubjPath] = loadPathTbls(procDataDir_allSubj, subjNames{i});

    setupCropVids2FaceROIs(pathTbl.alignedVidFile, pathTbl.faceROIsDir, cropROIsParamsDir,...
        pathTbl.upperFaceTrainingVidFile, pathTbl.lowerFaceTrainingVidFile,...
        pathTbl.leftEarTrainingVidFile, pathTbl.rightEarTrainingVidFile,...
        isConvertRGB2Gray);
end
