# Supplementary material for: Automatic Recognition of Macaque Facial Expressions for Detection of Affective States
Source: eNeuro. 2021 Dec 9;8(6):ENEURO.0117-21.2021. doi: 10.1523/ENEURO.0117-21.2021 (PMC8664380; doi:10.1523/ENEURO.0117-21.2021)
Supplement: Extended Data 1 — The archive “autoMaqFACS_code.zip” contains MATLAB code for autoMaqFACS classification. Download Extended Data 1, ZIP file [file enu-eN-MNT-0117-21-s08.zip › autoMaqFACS/Experiment/exper_setupPrepareTestVideos.m]

function exper_setupPrepareTrainingVideos(pathTbl, globalAlignParamsDir, isSavePreviewVid)

% Resize params
load(fullfile(globalAlignParamsDir, 'globalAlignParams.mat'), 'outputView');

for i = 1:height(pathTbl)
    vr = VideoReader(pathTbl.rawVidFile{i});
    [padRows, padCols] = getImgPad2FitDatasetSize(vr.Width, vr.Height, outputView);
    save(fullfile(pathTbl.trainingDir{i}, 'sizePadParams.mat'), 'padRows', 'padCols');

    % Resize the whole video
    editVideo(pathTbl.rawVidFile{i}, pathTbl.trainingDir{i}, 'padRows', padRows, 'padCols',...
        padCols, 'outVidName', pathTbl.trainingVidFile{i}, 'isArchival', true);

    % for easy preview: save all the training images to a compressed video
    if isSavePreviewVid
        editVideo(pathTbl.trainingVidFile{i}, pathTbl.trainingDir{i}, 'outputFormat', 'avi');
    end
end
