# Supplementary material for: Automatic Recognition of Macaque Facial Expressions for Detection of Affective States
Source: eNeuro. 2021 Dec 9;8(6):ENEURO.0117-21.2021. doi: 10.1523/ENEURO.0117-21.2021 (PMC8664380; doi:10.1523/ENEURO.0117-21.2021)
Supplement: Extended Data 1 — The archive “autoMaqFACS_code.zip” contains MATLAB code for autoMaqFACS classification. Download Extended Data 1, ZIP file [file enu-eN-MNT-0117-21-s08.zip › autoMaqFACS/ImgPreproccessing/copyBestNeutrFrParams.m]

function copyBestNeutrFrParams(sourceAUsFramesTblsFile, targetAUsFramesTblsFile) 

if exist(sourceAUsFramesTblsFile, 'file') ~= 2    
    error('%s file doesnt exist!', sourceAUsFramesTblsFile);
end

if exist(targetAUsFramesTblsFile, 'file') ~= 2
    error('%s file doesnt exist!', targetAUsFramesTblsFile);
end

% Save
srcAUsAndFramesTbls = load(sourceAUsFramesTblsFile);
frameNum = srcAUsAndFramesTbls.neutralFramesInd.bestNeutralFr_localInd;

AUsAndFramesTbls = load(targetAUsFramesTblsFile);
AUsAndFramesTbls.neutralFramesInd.bestNeutralFr_localInd = frameNum;
save(targetAUsFramesTblsFile, '-struct', 'AUsAndFramesTbls');
