# Supplementary material for: Automatic Recognition of Macaque Facial Expressions for Detection of Affective States
Source: eNeuro. 2021 Dec 9;8(6):ENEURO.0117-21.2021. doi: 10.1523/ENEURO.0117-21.2021 (PMC8664380; doi:10.1523/ENEURO.0117-21.2021)
Supplement: Extended Data 1 — The archive “autoMaqFACS_code.zip” contains MATLAB code for autoMaqFACS classification. Download Extended Data 1, ZIP file [file enu-eN-MNT-0117-21-s08.zip › autoMaqFACS/ImgPreproccessing/copySubjGlobAlignParams.m]

function copySubjGlobAlignParams(sourceSubjMetaDir, targetSubjMetaDir) 

fSrcGlobAlignParams = fullfile(sourceSubjMetaDir, 'globalAlignParams.mat');
fTgtGlobAlignParams = fullfile(targetSubjMetaDir, 'globalAlignParams.mat');

if ~copyfile(fSrcGlobAlignParams, fTgtGlobAlignParams)
    error('Couldnt copy %s file to %s', fSrcGlobAlignParams, fTgtGlobAlignParams);
end
