# Supplementary material for: Automatic Recognition of Macaque Facial Expressions for Detection of Affective States
Source: eNeuro. 2021 Dec 9;8(6):ENEURO.0117-21.2021. doi: 10.1523/ENEURO.0117-21.2021 (PMC8664380; doi:10.1523/ENEURO.0117-21.2021)
Supplement: Extended Data 1 — The archive “autoMaqFACS_code.zip” contains MATLAB code for autoMaqFACS classification. Download Extended Data 1, ZIP file [file enu-eN-MNT-0117-21-s08.zip › autoMaqFACS/ImgPreproccessing/copyVidAlignParams.m]

function copyVidAlignParams(sourceTrainingDir, targetTrainingDir) 

fSrcLandmarks = fullfile(sourceTrainingDir, 'faceLandmarks.mat');
fTgtLandmarks = fullfile(targetTrainingDir, 'faceLandmarks.mat');

fSrcTform = fullfile(sourceTrainingDir, 'tform2PredefLoc.mat');
fTgtTform = fullfile(targetTrainingDir, 'tform2PredefLoc.mat');


if ~copyfile(fSrcLandmarks, fTgtLandmarks)
    error('Couldnt copy %s file to %s', fSrcLandmarks, fTgtLandmarks);
end

if ~copyfile(fSrcTform, fTgtTform)
    error('Couldnt copy %s file to %s', fSrcTform, fTgtTform);
end
