# Supplementary material for: Automatic Recognition of Macaque Facial Expressions for Detection of Affective States
Source: eNeuro. 2021 Dec 9;8(6):ENEURO.0117-21.2021. doi: 10.1523/ENEURO.0117-21.2021 (PMC8664380; doi:10.1523/ENEURO.0117-21.2021)
Supplement: Extended Data 1 — The archive “autoMaqFACS_code.zip” contains MATLAB code for autoMaqFACS classification. Download Extended Data 1, ZIP file [file enu-eN-MNT-0117-21-s08.zip › autoMaqFACS/ImgPreproccessing/createDBSpecificFramesTbl.m]

function specificFramesTbl_fromDB = createDBSpecificFramesTbl(folderFullName, framesInd)
% Create a table of specific images from DBs

% Outputs a table with the following columns:
% 'dbDir', 'frameInd', 'imgCell'
% imgCell - contains the img in a cell

specificDBImgs = loadSpecificDBImgs(folderFullName, framesInd);

dirNames    = cell(length(framesInd), 1);
dirNames(:) = {folderFullName};

nImgs = size(specificDBImgs,2);
imgCell = cell(nImgs, 1);
for i=1:nImgs
    imgCell{i} = specificDBImgs(:,i);
end

specificFramesTbl_fromDB = table(dirNames, framesInd, imgCell,...
    'VariableNames', {'dbDir', 'frameInd', 'imgCell'});
