# Supplementary material for: Automatic Recognition of Macaque Facial Expressions for Detection of Affective States
Source: eNeuro. 2021 Dec 9;8(6):ENEURO.0117-21.2021. doi: 10.1523/ENEURO.0117-21.2021 (PMC8664380; doi:10.1523/ENEURO.0117-21.2021)
Supplement: Extended Data 1 — The archive “autoMaqFACS_code.zip” contains MATLAB code for autoMaqFACS classification. Download Extended Data 1, ZIP file [file enu-eN-MNT-0117-21-s08.zip › autoMaqFACS/ImgPreproccessing/createDBSpecificFramesTbl_manyVids.m]

function specificFramesTbl_fromDBs = createDBSpecificFramesTbl_manyVids(folderFullNameList, framesIndList)

% Output as in createDBSpecificFramesTbl but from many videos.

% Outputs a table with the following columns:
% 'dbDir', 'frameInd', 'imgCell'
% imgCell - contains the img in a cell

if length(folderFullNameList) ~= length(framesIndList)
    error('The lengths of DB dir list and frames indices list are not equal!\n');
end 

specificFramesTbl_fromDBs = [];

for i=1:length(folderFullNameList)
    thisTbl = createDBSpecificFramesTbl(folderFullNameList{i}, framesIndList{i});
    specificFramesTbl_fromDBs = [specificFramesTbl_fromDBs; thisTbl];
end
