# Supplementary material for: Automatic Recognition of Macaque Facial Expressions for Detection of Affective States
Source: eNeuro. 2021 Dec 9;8(6):ENEURO.0117-21.2021. doi: 10.1523/ENEURO.0117-21.2021 (PMC8664380; doi:10.1523/ENEURO.0117-21.2021)
Supplement: Extended Data 1 — The archive “autoMaqFACS_code.zip” contains MATLAB code for autoMaqFACS classification. Download Extended Data 1, ZIP file [file enu-eN-MNT-0117-21-s08.zip › autoMaqFACS/ImgPreproccessing/defineFaceRegionsROIs.m]

function [ROIsPosition, BWmasks, totMask] = defineFaceRegionsROIs(faceImg)

% Function to define rectangular face ROIs: upper face, lower face and 2
% ears

figure;
imshow(faceImg);

sz = size(faceImg);
totMask = false(sz); % accumulate all single object masks to this one

ROIsPosition = {}; 
BWmasks = {};
nRegions = 4;

regionNames = {'upper face'; 'lower face'; 'left ear'; 'right ear'};

for i = 1:nRegions
      % ask user for another mask
      str = sprintf('Draw the [%s] ROI rectangle and double click to approve. %d/%d ROIs defined', regionNames{i}, i-1, nRegions);
      title(str);

      h = imrect( gca ); setColor(h,'red');
      
      ROIsPosition{i} = wait( h );
      BWmasks{i} = createMask( h );
      totMask = totMask | BWmasks{i}; % add mask to global mask
end

% show the resulting mask
% figure; 
% imshow(totMask); 
% title('All face regions mask');
% 
% maskedImg = applyImgMask(faceImg, totMask);
% figure; 
% imshow(maskedImg); 
% title('Masked img');
