# Supplementary material for: Automatic Recognition of Macaque Facial Expressions for Detection of Affective States
Source: eNeuro. 2021 Dec 9;8(6):ENEURO.0117-21.2021. doi: 10.1523/ENEURO.0117-21.2021 (PMC8664380; doi:10.1523/ENEURO.0117-21.2021)
Supplement: Extended Data 1 — The archive “autoMaqFACS_code.zip” contains MATLAB code for autoMaqFACS classification. Download Extended Data 1, ZIP file [file enu-eN-MNT-0117-21-s08.zip › autoMaqFACS/ImgPreproccessing/defineGlobalAlignCoords7Pnts.m]

function defLandmarks = defineGlobalAlignCoords7Pnts(imgHeight, imgWidth)
% Define global coordinates of 7 landmark points

defLeftEyeCoord  = [0.42*imgWidth, 0.3*imgHeight; 0.48*imgWidth, 0.3*imgHeight];
defRightEyeCoord = [0.52*imgWidth, 0.3*imgHeight; 0.58*imgWidth, 0.3*imgHeight];

defLeftMouthCorner  = [0.44*imgWidth, 0.55*imgHeight];
defRightMouthCorner = [0.56*imgWidth, 0.55*imgHeight];
defMouthCoord       = [0.5*imgWidth, 0.5*imgHeight];

defLandmarks = [defLeftEyeCoord; defRightEyeCoord;...
    defLeftMouthCorner; defRightMouthCorner; defMouthCoord];
