# Supplementary material for: Automatic Recognition of Macaque Facial Expressions for Detection of Affective States
Source: eNeuro. 2021 Dec 9;8(6):ENEURO.0117-21.2021. doi: 10.1523/ENEURO.0117-21.2021 (PMC8664380; doi:10.1523/ENEURO.0117-21.2021)
Supplement: Extended Data 1 — The archive “autoMaqFACS_code.zip” contains MATLAB code for autoMaqFACS classification. Download Extended Data 1, ZIP file [file enu-eN-MNT-0117-21-s08.zip › autoMaqFACS/ImgPreproccessing/diplayROIs.m]

function img = diplayROIs(img, rectCellArray, lineWidthArray, colorArray)
% lineWidthArray, colorArray - optional params

for i=1:length(rectCellArray)
    rect = rectCellArray{i};
    
    if nargin == 2
        img = insertShape(img,'Rectangle',rect,'LineWidth',5);
    elseif nargin == 3 % lineWidthArray
        img = insertShape(img,'Rectangle',rect,'LineWidth',lineWidthArray(i));
    else % lineWidthArray, colorArray
        img = insertShape(img,'Rectangle',rect,'LineWidth',lineWidthArray(i),...
            'Color', colorArray{i});
    end 
end
