# Supplementary material for: Automatic Recognition of Macaque Facial Expressions for Detection of Affective States
Source: eNeuro. 2021 Dec 9;8(6):ENEURO.0117-21.2021. doi: 10.1523/ENEURO.0117-21.2021 (PMC8664380; doi:10.1523/ENEURO.0117-21.2021)
Supplement: Extended Data 1 — The archive “autoMaqFACS_code.zip” contains MATLAB code for autoMaqFACS classification. Download Extended Data 1, ZIP file [file enu-eN-MNT-0117-21-s08.zip › autoMaqFACS/ImgPreproccessing/getImgPad2FitDatasetSize.m]

function [padRows, padCols] = getImgPad2FitDatasetSize(nImgRows, nImgCols, datasetOutputView)

% Resize params

padRows = (datasetOutputView.ImageSize(2) - nImgRows)/2;
padCols = (datasetOutputView.ImageSize(1) - nImgCols)/2;
