# Supplementary material for: Automatic Recognition of Macaque Facial Expressions for Detection of Affective States
Source: eNeuro. 2021 Dec 9;8(6):ENEURO.0117-21.2021. doi: 10.1523/ENEURO.0117-21.2021 (PMC8664380; doi:10.1523/ENEURO.0117-21.2021)
Supplement: Extended Data 1 — The archive “autoMaqFACS_code.zip” contains MATLAB code for autoMaqFACS classification. Download Extended Data 1, ZIP file [file enu-eN-MNT-0117-21-s08.zip › autoMaqFACS/ImgPreproccessing/getRandFramesTblsSamples.m]

function [samplesIndList, samplesIndList_global] = getRandFramesTblsSamples(framesTblsFileNames, nSets)

fprintf('Going to generate random samples numbers for %d sets...\n', nSets);

%nSets = 10;
heights = [];

for i = 1:length(framesTblsFileNames)
    
    if size(framesTblsFileNames, 2) == 1
        loadedTbl = loadAndRenameVar(framesTblsFileNames{i});
    else
        loadedTbl = loadAndRenameVar(framesTblsFileNames{i,1}, framesTblsFileNames{i,2});
    end
    
    h = height(loadedTbl);
    heights = [heights, h];
    
    clear('loadedTbl');
end

[samplesIndList, samplesIndList_global] = getRandSamples(nSets, length(framesTblsFileNames), heights);
    
fprintf('Finished generating random samples numbers for %d sets.\n', nSets);
end
