# Supplementary material for: Automatic Recognition of Macaque Facial Expressions for Detection of Affective States
Source: eNeuro. 2021 Dec 9;8(6):ENEURO.0117-21.2021. doi: 10.1523/ENEURO.0117-21.2021 (PMC8664380; doi:10.1523/ENEURO.0117-21.2021)
Supplement: Extended Data 1 — The archive “autoMaqFACS_code.zip” contains MATLAB code for autoMaqFACS classification. Download Extended Data 1, ZIP file [file enu-eN-MNT-0117-21-s08.zip › autoMaqFACS/ImgPreproccessing/getSubjNeutralMeanImg.m]

function meanImg = getSubjNeutralMeanImg(imgDirCol, imgName)
% Create neutral mean image of subject (or subjects)

sumImage = [];

fprintf('Creating subject neutral mean image...\n');

for i=1:length(imgDirCol)
    fprintf('Adding image from %s to the average...\n', imgDirCol{i});

    fullImgName = fullfile(imgDirCol{i}, imgName);
    img = imread(fullImgName);
    
    imgDouble = double(img);

    if i == 1
      sumImage = imgDouble;
    else
      sumImage = sumImage + imgDouble;
    end
end

meanImg = sumImage / length(imgDirCol);
meanImg = uint8(meanImg);
