# Supplementary material for: Automatic Recognition of Macaque Facial Expressions for Detection of Affective States
Source: eNeuro. 2021 Dec 9;8(6):ENEURO.0117-21.2021. doi: 10.1523/ENEURO.0117-21.2021 (PMC8664380; doi:10.1523/ENEURO.0117-21.2021)
Supplement: Extended Data 1 — The archive “autoMaqFACS_code.zip” contains MATLAB code for autoMaqFACS classification. Download Extended Data 1, ZIP file [file enu-eN-MNT-0117-21-s08.zip › autoMaqFACS/ImgPreproccessing/markFaceLandmarks.m]

function landmarkPts = markFaceLandmarks(img)
% Mark 7 landmark points on an image

h1 = figure; imshow(img);
title('Mark the corners of the eyes (only 2 points in each eye, from left to right) and press Enter (Backspace/Delete to delete):');
[xEyes, yEyes] = getpts;
fprintf('\n');

h2 = figure; imshow(img);
title('Mark the corners of the mouth (2 pnts) and center of the mouth point between 2 lips (1 pnt), and press Enter (Backspace/Delete to delete):');
[xMouth, yMouth] = getpts;
fprintf('\n');

landmarkPts = [[xEyes; xMouth], [yEyes; yMouth]];

close(h1);
close(h2);
