# Supplementary material for: Automatic Recognition of Macaque Facial Expressions for Detection of Affective States
Source: eNeuro. 2021 Dec 9;8(6):ENEURO.0117-21.2021. doi: 10.1523/ENEURO.0117-21.2021 (PMC8664380; doi:10.1523/ENEURO.0117-21.2021)
Supplement: Extended Data 1 — The archive “autoMaqFACS_code.zip” contains MATLAB code for autoMaqFACS classification. Download Extended Data 1, ZIP file [file enu-eN-MNT-0117-21-s08.zip › autoMaqFACS/ImgPreproccessing/prepareNeutralImgTbl.m]

function neutralAbs_FramesTbl_fromDBs =...
    prepareNeutralImgTbl(AUsFramesTblsFileCol, DBRunDirCol)

% Prepare a table of neutral frames from DBs

if length(AUsFramesTblsFileCol) ~= length(DBRunDirCol)
    error('Different length of AUs frames tables column and DB run dir column!');
end

len = length(AUsFramesTblsFileCol);

localFramesInd_abs_neutral_allVids   = cell(len,1);

for i=1:len
    load(AUsFramesTblsFileCol{i}, 'neutralFramesInd');
    
    localFramesInd_abs_neutral_allVids{i}   = neutralFramesInd.neutralFrames_Abs_TrainingVidIndx';
end

neutralAbs_FramesTbl_fromDBs   = createDBSpecificFramesTbl_manyVids(DBRunDirCol, localFramesInd_abs_neutral_allVids);

%Add labels column:
[lblCol_neutrAbs{1:height(neutralAbs_FramesTbl_fromDBs)}]       = deal('neutral_abs');

neutralAbs_FramesTbl_fromDBs = [neutralAbs_FramesTbl_fromDBs,...
    array2table(lblCol_neutrAbs', 'VariableNames',{'label'})];
