# Supplementary material for: Automatic Recognition of Macaque Facial Expressions for Detection of Affective States
Source: eNeuro. 2021 Dec 9;8(6):ENEURO.0117-21.2021. doi: 10.1523/ENEURO.0117-21.2021 (PMC8664380; doi:10.1523/ENEURO.0117-21.2021)
Supplement: Extended Data 1 — The archive “autoMaqFACS_code.zip” contains MATLAB code for autoMaqFACS classification. Download Extended Data 1, ZIP file [file enu-eN-MNT-0117-21-s08.zip › autoMaqFACS/README.md]

# autoMaqFACS
 Matlab code for autoMaqFACS classification.
 
Some of the matlab code used for the publication:
"Automatic recognition of macaque facial expressions for detection of affective states"
Anna Morozov, Lisa Parr, Katalin Gothard, Rony Paz, Raviv Pryluk
doi: https://doi.org/10.1101/2021.02.24.432760
    
NOTE: THIS CODE HAS NOT BEEN ORGANIZED AND CLEANED FOR "PRODUCTION" -- PRIORITIZED SHARING NOW INSTEAD OF SHARING PERFECT CODE LATER.

Some values in the scripts may have been interactively changed during the analysis, so it should not be a interpreted as run-once-for-complete-results code.


File to start from: "main.m"
