# Supplementary material for: Automatic Recognition of Macaque Facial Expressions for Detection of Affective States
Source: eNeuro. 2021 Dec 9;8(6):ENEURO.0117-21.2021. doi: 10.1523/ENEURO.0117-21.2021 (PMC8664380; doi:10.1523/ENEURO.0117-21.2021)
Supplement: Extended Data 1 — The archive “autoMaqFACS_code.zip” contains MATLAB code for autoMaqFACS classification. Download Extended Data 1, ZIP file [file enu-eN-MNT-0117-21-s08.zip › autoMaqFACS/Setups/fullSetupAllSubj_BuildTrain_Increment.m]

function fullSetupAllSubj_BuildTrain_Increment(procDataDir_allSubj, subjNames, sectionsToSkip)

% sectionsToSkip - optional param: may be specified to skip running of
%                  code sections.

if nargin < 3   % sectionsToSkip
    sectionsToSkip = [];
end

%% Section 1: Building training videos
if ~ismember(1, sectionsToSkip)
    for i = 1:length(subjNames)
        [pathTbl, wholeSubjPath] = loadPathTbls(procDataDir_allSubj, subjNames{i});

        % Prepare training vid
        % This is a long run
        isSavePreviewVid = true;
        setupPrepareTrainingVideos(pathTbl, isSavePreviewVid);
    end
end

%% Section 2: sanity check - neutral frames
%Create videos of neutral frames 
if ~ismember(2, sectionsToSkip)
    for i = 1:length(subjNames)
        [pathTbl, wholeSubjPath] = loadPathTbls(procDataDir_allSubj, subjNames{i});
        setupValidateOrigNeutralCoding(pathTbl);
    end
end

%% Section 3: sanity check - different AUs
%Create videos of easy recognizable AUs for coding sanity check
if ~ismember(3, sectionsToSkip)
    for i = 1:length(subjNames)
        [pathTbl, wholeSubjPath] = loadPathTbls(procDataDir_allSubj, subjNames{i});
        setupValidateOrigAuCoding(pathTbl);
    end
end
