# Supplementary material for: Automatic Recognition of Macaque Facial Expressions for Detection of Affective States
Source: eNeuro. 2021 Dec 9;8(6):ENEURO.0117-21.2021. doi: 10.1523/ENEURO.0117-21.2021 (PMC8664380; doi:10.1523/ENEURO.0117-21.2021)
Supplement: Extended Data 1 — The archive “autoMaqFACS_code.zip” contains MATLAB code for autoMaqFACS classification. Download Extended Data 1, ZIP file [file enu-eN-MNT-0117-21-s08.zip › autoMaqFACS/Setups/fullSetupAllSubjInitializePath.m]

function fullSetupAllSubjInitializePath(rawDataMainDir, procDataMainDir, subjNames, vidExten, vidPrefix2Del)
% Initialize paths for data processing of all subjects
% vidPrefix2Del - optional param

for i = 1:length(subjNames)
    rawDataDir = fullfile(rawDataMainDir, subjNames{i});
    procDataDir = fullfile(procDataMainDir, subjNames{i});

    % Initialize path
    if nargin > 4   % vidPrefix2Del
        [pathTbl, wholeSubjPath] = setupInitializePath(rawDataDir, procDataDir,...
            subjNames{i}, vidExten, vidPrefix2Del);
    else
        [pathTbl, wholeSubjPath] = setupInitializePath(rawDataDir, procDataDir,...
            subjNames{i}, vidExten);
    end
    
    if ~exist(procDataDir, 'dir')
        mkdir(procDataDir);
    end
    
    save(fullfile(procDataDir, 'pathTbl.mat'), 'pathTbl');
    save(fullfile(procDataDir, 'wholeSubjPath.mat'), 'wholeSubjPath');
end
