# Supplementary material for: Automatic Recognition of Macaque Facial Expressions for Detection of Affective States
Source: eNeuro. 2021 Dec 9;8(6):ENEURO.0117-21.2021. doi: 10.1523/ENEURO.0117-21.2021 (PMC8664380; doi:10.1523/ENEURO.0117-21.2021)
Supplement: Extended Data 1 — The archive “autoMaqFACS_code.zip” contains MATLAB code for autoMaqFACS classification. Download Extended Data 1, ZIP file [file enu-eN-MNT-0117-21-s08.zip › autoMaqFACS/Setups/fullSetupPrepareTrainingDBs_LowerFace.m]

function fullSetupPrepareTrainingDBs_LowerFace(procDataDir_allSubj, subjNames, sectionsToSkip)

% Params
trainingVidFileColName           = 'lowerFaceTrainingVidFile';
trainingDeltaOneFrVidFileColName = 'lowerFaceTrainingDeltaOneFrVidFile';
dbRDir_DeltaOneFr_ColName        = 'lowerFaceDBRDir_DeltaOneFr';


if nargin < 3   % sectionsToSkip
    sectionsToSkip = [];
end


%% Choose best neutral frames (one per vid)

if ~ismember(1, sectionsToSkip)
    for i = 1:length(subjNames)
        [pathTbl, wholeSubjPath] = loadPathTbls(procDataDir_allSubj, subjNames{i});

        setupChooseBestNeutralFrames(pathTbl);
    end
end

%% Prepare the delta videos (vs. one best neutral frame) for lower face ROI

if ~ismember(2, sectionsToSkip)
    isVsOneNeutrFrame = true;
    
    for i = 1:length(subjNames)
        [pathTbl, wholeSubjPath] = loadPathTbls(procDataDir_allSubj, subjNames{i});

        setupPrepareDeltaVid(pathTbl.(trainingVidFileColName), pathTbl.(trainingDeltaOneFrVidFileColName),...
            pathTbl.lowerFaceDir, pathTbl.AUsFramesTblsFile, isVsOneNeutrFrame);
    end
end

%% Convert the delta videos (vs. one best neutral frame) of lower face ROI to DB
if ~ismember(3, sectionsToSkip)
    for i = 1:length(subjNames)
        [pathTbl, wholeSubjPath] = loadPathTbls(procDataDir_allSubj, subjNames{i});

        setupConvertVid2DB(pathTbl.(trainingDeltaOneFrVidFileColName), pathTbl.(dbRDir_DeltaOneFr_ColName));
    end
end
