# Supplementary material for: Automatic Recognition of Macaque Facial Expressions for Detection of Affective States
Source: eNeuro. 2021 Dec 9;8(6):ENEURO.0117-21.2021. doi: 10.1523/ENEURO.0117-21.2021 (PMC8664380; doi:10.1523/ENEURO.0117-21.2021)
Supplement: Extended Data 1 — The archive “autoMaqFACS_code.zip” contains MATLAB code for autoMaqFACS classification. Download Extended Data 1, ZIP file [file enu-eN-MNT-0117-21-s08.zip › autoMaqFACS/Setups/setupAlignVid2Ref.m]

function setupAlignVid2Ref(trainingDirCol, trainingVidFileCol, alignedVidFileCol, outputView, isSavePreviewVid)
% Apply transformations on videos

for i = 1:length(trainingDirCol)
    
    load(fullfile(trainingDirCol{i}, 'tform2PredefLoc.mat'), 'tform');
    
    %% transform the moving video according to the found transformation

    fprintf('Going to transform the video %s according to the found alignment parameters...\n', trainingDirCol{i});

    isArchival = true;
    transformVid(trainingVidFileCol{i}, alignedVidFileCol{i}, tform, outputView, isArchival);
    
    % for easy preview: save all the aligned images to a compressed video
    if isSavePreviewVid
        editVideo(alignedVidFileCol{i}, trainingDirCol{i}, 'outputFormat', 'avi');
    end
end
