# Supplementary material for: Automatic Recognition of Macaque Facial Expressions for Detection of Affective States
Source: eNeuro. 2021 Dec 9;8(6):ENEURO.0117-21.2021. doi: 10.1523/ENEURO.0117-21.2021 (PMC8664380; doi:10.1523/ENEURO.0117-21.2021)
Supplement: Extended Data 1 — The archive “autoMaqFACS_code.zip” contains MATLAB code for autoMaqFACS classification. Download Extended Data 1, ZIP file [file enu-eN-MNT-0117-21-s08.zip › autoMaqFACS/Setups/setupChooseBestNeutralFrames.m]

function setupChooseBestNeutralFrames(pathTbl)

for i = 1:height(pathTbl)
    
    trainingVid = pathTbl.trainingVidFile{i};
    [trainDir, trainName, ~] = fileparts(trainingVid);
    neutralVid = fullfile(trainDir, sprintf('%s_Neutral.avi', trainName));
    
    frameNum = chooseBestNeutralFrame(neutralVid);
    
    % Save
    AUsAndFramesTbls = load(pathTbl.AUsFramesTblsFile{i});
    AUsAndFramesTbls.neutralFramesInd.bestNeutralFr_localInd = frameNum;
    save(pathTbl.AUsFramesTblsFile{i}, '-struct', 'AUsAndFramesTbls');
end
