# Supplementary material for: Automatic Recognition of Macaque Facial Expressions for Detection of Affective States
Source: eNeuro. 2021 Dec 9;8(6):ENEURO.0117-21.2021. doi: 10.1523/ENEURO.0117-21.2021 (PMC8664380; doi:10.1523/ENEURO.0117-21.2021)
Supplement: Extended Data 1 — The archive “autoMaqFACS_code.zip” contains MATLAB code for autoMaqFACS classification. Download Extended Data 1, ZIP file [file enu-eN-MNT-0117-21-s08.zip › autoMaqFACS/Setups/setupConvertVid2DB.m]

function setupConvertVid2DB(vidFileCol, DBDirCol, scaleF)
% Convert video files to databases

if length(vidFileCol) ~= length(DBDirCol)
    error('Not matching heights of vidFileCol and DBDirCol. First row: %s', vidFileCol{1});
end

for i = 1:length(vidFileCol)
    if nargin > 2   % scaleF
        convertVid2DB(vidFileCol{i}, DBDirCol{i},...
            'imgBuffer', 500, 'scale', scaleF);
    else
        convertVid2DB(vidFileCol{i}, DBDirCol{i},...
            'imgBuffer', 500);
    end
end

  
