# Supplementary material for: Automatic Recognition of Macaque Facial Expressions for Detection of Affective States
Source: eNeuro. 2021 Dec 9;8(6):ENEURO.0117-21.2021. doi: 10.1523/ENEURO.0117-21.2021 (PMC8664380; doi:10.1523/ENEURO.0117-21.2021)
Supplement: Extended Data 1 — The archive “autoMaqFACS_code.zip” contains MATLAB code for autoMaqFACS classification. Download Extended Data 1, ZIP file [file enu-eN-MNT-0117-21-s08.zip › autoMaqFACS/Setups/setupCopyBestNeutrFrParams.m]

function setupCopyBestNeutrFrParams(sourceAUsFramesTblsFileCol, targetAUsFramesTblsFileCol)

for i = 1:length(sourceAUsFramesTblsFileCol)
    copyBestNeutrFrParams(sourceAUsFramesTblsFileCol{i}, targetAUsFramesTblsFileCol{i});
end
