# Supplementary material for: Automatic Recognition of Macaque Facial Expressions for Detection of Affective States
Source: eNeuro. 2021 Dec 9;8(6):ENEURO.0117-21.2021. doi: 10.1523/ENEURO.0117-21.2021 (PMC8664380; doi:10.1523/ENEURO.0117-21.2021)
Supplement: Extended Data 1 — The archive “autoMaqFACS_code.zip” contains MATLAB code for autoMaqFACS classification. Download Extended Data 1, ZIP file [file enu-eN-MNT-0117-21-s08.zip › autoMaqFACS/Setups/setupCopyFaceROIs.m]

function setupCopyFaceROIs(srcAllSubjMetaDir, tgtAllSubjMetaDir)

if ~exist(tgtAllSubjMetaDir, 'dir')
  mkdir(tgtAllSubjMetaDir);
end

srcFaceROIsParams = fullfile(srcAllSubjMetaDir, 'FaceROIsParams.mat');
tgtFaceROIsParams = fullfile(tgtAllSubjMetaDir, 'FaceROIsParams.mat');

srcNeutralVidMeanImg = fullfile(srcAllSubjMetaDir, 'neutralAllSubjMeanImg_aligned2PredefLoc.png');
tgtNeutralVidMeanImg = fullfile(tgtAllSubjMetaDir, 'neutralAllSubjMeanImg_aligned2PredefLoc.png');

if ~copyfile(srcFaceROIsParams, tgtFaceROIsParams)
    error('Couldnt copy %s file to %s', srcFaceROIsParams, tgtFaceROIsParams);
end

if ~copyfile(srcNeutralVidMeanImg, tgtNeutralVidMeanImg)
    error('Couldnt copy %s file to %s', srcNeutralVidMeanImg, tgtNeutralVidMeanImg);
end

fprintf('Finished copying face ROI params for all subjects dir %s.\n', tgtAllSubjMetaDir);
