# Supplementary material for: Automatic Recognition of Macaque Facial Expressions for Detection of Affective States
Source: eNeuro. 2021 Dec 9;8(6):ENEURO.0117-21.2021. doi: 10.1523/ENEURO.0117-21.2021 (PMC8664380; doi:10.1523/ENEURO.0117-21.2021)
Supplement: Extended Data 1 — The archive “autoMaqFACS_code.zip” contains MATLAB code for autoMaqFACS classification. Download Extended Data 1, ZIP file [file enu-eN-MNT-0117-21-s08.zip › autoMaqFACS/Setups/setupCopyVidAlignParams.m]

function setupCopyVidAlignParams(sourceTrainingDirCol, targetTrainingDirCol)

for i = 1:length(targetTrainingDirCol)
    srcTrnDir = '';
    
    if length(targetTrainingDirCol) == length(sourceTrainingDirCol)
        srcTrnDir = sourceTrainingDirCol{i};
    elseif length(sourceTrainingDirCol) == 1
        srcTrnDir = sourceTrainingDirCol{1};
    else
        error('Sizes missmatch beween the source and the target training dir columns!');
    end
    
    copyVidAlignParams(srcTrnDir, targetTrainingDirCol{i});
    
    fprintf('Finished copying the alignment params for training dir %s.\n', targetTrainingDirCol{i});
end
