# Supplementary material for: Automatic Recognition of Macaque Facial Expressions for Detection of Affective States
Source: eNeuro. 2021 Dec 9;8(6):ENEURO.0117-21.2021. doi: 10.1523/ENEURO.0117-21.2021 (PMC8664380; doi:10.1523/ENEURO.0117-21.2021)
Supplement: Extended Data 1 — The archive “autoMaqFACS_code.zip” contains MATLAB code for autoMaqFACS classification. Download Extended Data 1, ZIP file [file enu-eN-MNT-0117-21-s08.zip › autoMaqFACS/Setups/setupCropVids2FaceROIs.m]

function setupCropVids2FaceROIs(alignedVidFileCol, faceROIsDirCol, wholeSubjPathMetaDir,...
    upFaceTrainVidFileCol, lowFaceTrainVidFileCol, lEarTrainVidFileCol, rEarTrainVidFileCol,...
    isConvertRGB2Gray)

% Crop the videos according to defined ROIs

load(fullfile(wholeSubjPathMetaDir, 'FaceROIsParams.mat'), 'ROIsPositions');

for i = 1:length(alignedVidFileCol)
    
    outputVidNames = {upFaceTrainVidFileCol{i}; lowFaceTrainVidFileCol{i};...
        lEarTrainVidFileCol{i}; rEarTrainVidFileCol{i}};

    % Crop the ROIs to separate training videos
    cropVidRectROI(alignedVidFileCol{i}, faceROIsDirCol{i}, outputVidNames,...
        ROIsPositions, isConvertRGB2Gray);

end
