# Supplementary material for: Automatic Recognition of Macaque Facial Expressions for Detection of Affective States
Source: eNeuro. 2021 Dec 9;8(6):ENEURO.0117-21.2021. doi: 10.1523/ENEURO.0117-21.2021 (PMC8664380; doi:10.1523/ENEURO.0117-21.2021)
Supplement: Extended Data 1 — The archive “autoMaqFACS_code.zip” contains MATLAB code for autoMaqFACS classification. Download Extended Data 1, ZIP file [file enu-eN-MNT-0117-21-s08.zip › autoMaqFACS/Setups/setupDefineFaceROIs.m]

function setupDefineFaceROIs(meanAlignNeutrImg, wholeSubjPathMetaDir)
% Define the ROIs of the mean neutral img of all subjects

[ROIsPositions, BWmasks, totMask] = defineFaceRegionsROIs(meanAlignNeutrImg);
save(fullfile(wholeSubjPathMetaDir, 'FaceROIsParams.mat'), 'ROIsPositions', 'BWmasks', 'totMask');
