# Supplementary material for: Automatic Recognition of Macaque Facial Expressions for Detection of Affective States
Source: eNeuro. 2021 Dec 9;8(6):ENEURO.0117-21.2021. doi: 10.1523/ENEURO.0117-21.2021 (PMC8664380; doi:10.1523/ENEURO.0117-21.2021)
Supplement: Extended Data 1 — The archive “autoMaqFACS_code.zip” contains MATLAB code for autoMaqFACS classification. Download Extended Data 1, ZIP file [file enu-eN-MNT-0117-21-s08.zip › autoMaqFACS/Setups/setupDefineGlobalAlignCoords.m]

function setupDefineGlobalAlignCoords(neutralVidMeanImgDir, wholeSubjPathMetaDir)

vidNeutralAvgImgName = fullfile(neutralVidMeanImgDir, 'neutralVidMeanImg.png');
vidNeutralAvgImg = imread(vidNeutralAvgImgName);

[h,w] = size(vidNeutralAvgImg);

predefLandmarks = defineGlobalAlignCoords7Pnts(h, w);
outputView = imref2d(size(vidNeutralAvgImg));

if ~exist(wholeSubjPathMetaDir, 'dir')
  mkdir(wholeSubjPathMetaDir);
end

save(fullfile(wholeSubjPathMetaDir, 'globalAlignParams.mat'),...
    'predefLandmarks', 'outputView');
