# Supplementary material for: Automatic Recognition of Macaque Facial Expressions for Detection of Affective States
Source: eNeuro. 2021 Dec 9;8(6):ENEURO.0117-21.2021. doi: 10.1523/ENEURO.0117-21.2021 (PMC8664380; doi:10.1523/ENEURO.0117-21.2021)
Supplement: Extended Data 1 — The archive “autoMaqFACS_code.zip” contains MATLAB code for autoMaqFACS classification. Download Extended Data 1, ZIP file [file enu-eN-MNT-0117-21-s08.zip › autoMaqFACS/Setups/setupKnnClassifTests_lowerFace.m]

% Prepare the setup for KNN classification - Lower Face

procDataDir_allSubj = '[path_to_MaqFACS_training_data_main_dir]\MaqFACS_training_data_processed';
subjNames = {'L','M','K','Q','R'}; 

allSubjDirName = strjoin(subjNames,'_');   
allSubjMetaDir = fullfile(procDataDir_allSubj, allSubjDirName);

allSubjMetaDir_Exper = '[path_to_MaqFACS_test_data_main_dir]\MaqFACS_test_data_processed\D';
experSubjName = 'D';

%% Params

% Get the images size
[pathTbl, wholeSubjPath] = loadPathTbls(procDataDir_allSubj, subjNames{1});
dataFolder = pathTbl.lowerFaceDBRDir_DeltaOneFr{1};
imgSizePath = sprintf('%s/imageSize.mat',dataFolder);


%% From here and on:
imgTablesDir_LowerFace = 'AUsImgTables_LowerFace_DeltaOneFr';

tblInnerName = 'AUs_FramesTbl_fromDBs_allSubj';

%%%%%%%%%%%%%%%%%%%%%%%%%%%%%%%%%%%%%%%%%%%%%%%%%%%%%%%%%%%%%%%
%%%%%%%%%%%%%%%%%%%% Tests with AUs 18i and 16 %%%%%%%%%%%%%%%%
%%%%%%%%%%%%%%%%%%%%%%%%%%%%%%%%%%%%%%%%%%%%%%%%%%%%%%%%%%%%%%%

%% Tests: 3 AUs, Fascicularis subj. D, [equal classes size]

% Training tables (Rhesus subjects)
framesTblsFileNames    = {'AU_25_AU_26_FramesTbl_fromDBs_allSubj.mat',...
                          'AU_25_AU_26_AU_16_FramesTbl_fromDBs_allSubj.mat',...
                          'AU_25_AU_26_AU_18i_FramesTbl_fromDBs_allSubj.mat'};

% Test tables (Fascicularis subject)                     
framesTblsFileNames_Exper = {'AU_25_AU_26_FramesTbl_fromDBs_allSubj.mat',...
                             'AU_25_AU_26_AU_16_FramesTbl_fromDBs_allSubj.mat',...
                             'AU_25_AU_26_AU_18i_FramesTbl_fromDBs_allSubj.mat'};
