# Supplementary material for: Automatic Recognition of Macaque Facial Expressions for Detection of Affective States
Source: eNeuro. 2021 Dec 9;8(6):ENEURO.0117-21.2021. doi: 10.1523/ENEURO.0117-21.2021 (PMC8664380; doi:10.1523/ENEURO.0117-21.2021)
Supplement: Extended Data 1 — The archive “autoMaqFACS_code.zip” contains MATLAB code for autoMaqFACS classification. Download Extended Data 1, ZIP file [file enu-eN-MNT-0117-21-s08.zip › autoMaqFACS/Setups/setupMakeAUsGroupsFreqTbls.m]

function setupMakeAUsGroupsFreqTbls(AUsFramesTblsFileCol, AusAnalysisDirCol,...
    groupSize, ROItype)

% The function creates and saves AUs groups frequencies table for each video.

% ROItype - optional param:
% 1 = upper face
% 2 = lower face

for i = 1:length(AUsFramesTblsFileCol)
    load(AUsFramesTblsFileCol{i}, 'AUs_summary_tbl');
    
    if nargin > 3   % ROItype
        AUs_summary_tbl = getROI_AUs_summary_tbl(AUs_summary_tbl, ROItype);
    end
    
    AuGroupsFreqTbl = createAUsGroupsFreqTbl(AUs_summary_tbl, groupSize);
    if isempty(AuGroupsFreqTbl)
        continue;
    end
    
    saveDir = AusAnalysisDirCol{i};
    if ~exist(saveDir, 'dir')
        mkdir(saveDir);
    end

    tblName = sprintf('AuGroupsFreqTbl_%d', groupSize);
    matFileName = sprintf('%s.mat', tblName);
    save(fullfile(saveDir, matFileName), 'AuGroupsFreqTbl');
end
