# Supplementary material for: Automatic Recognition of Macaque Facial Expressions for Detection of Affective States
Source: eNeuro. 2021 Dec 9;8(6):ENEURO.0117-21.2021. doi: 10.1523/ENEURO.0117-21.2021 (PMC8664380; doi:10.1523/ENEURO.0117-21.2021)
Supplement: Extended Data 1 — The archive “autoMaqFACS_code.zip” contains MATLAB code for autoMaqFACS classification. Download Extended Data 1, ZIP file [file enu-eN-MNT-0117-21-s08.zip › autoMaqFACS/Setups/setupMarkFaceLandmarks.m]

function setupMarkFaceLandmarks(trainingDirCol, vidName4Print)
% Mark 7 landmark points on the mean neutral image

for i = 1:length(trainingDirCol)
    vidNeutralMeanImgName = fullfile(trainingDirCol{i}, 'neutralVidMeanImg.png');
    vidNeutralMeanImg = imread(vidNeutralMeanImgName);

    %% moving image landmarks
    fprintf('Going to prepare the face ladmarks of the video %s for alignment...\n', vidName4Print{i});

    landmarkPnts = markFaceLandmarks(vidNeutralMeanImg);

    fprintf('Finished preparing the face ladmarks of the video for alignment.\n');
    
    save(fullfile(trainingDirCol{i}, 'faceLandmarks.mat'), 'landmarkPnts');
end
