# Supplementary material for: Automatic Recognition of Macaque Facial Expressions for Detection of Affective States
Source: eNeuro. 2021 Dec 9;8(6):ENEURO.0117-21.2021. doi: 10.1523/ENEURO.0117-21.2021 (PMC8664380; doi:10.1523/ENEURO.0117-21.2021)
Supplement: Extended Data 1 — The archive “autoMaqFACS_code.zip” contains MATLAB code for autoMaqFACS classification. Download Extended Data 1, ZIP file [file enu-eN-MNT-0117-21-s08.zip › autoMaqFACS/Setups/setupParseVidMeta.m]

function setupParseVidMeta(pathTbl)
% Parse the video meta data: number of frames and time for each frame

for i = 1:height(pathTbl)
    [timesVec, framesNum] = getFramesTimes(pathTbl.rawVidFile{i});
    
    outputFolder = pathTbl.dataDir{i};
    
    if ~exist(outputFolder, 'dir')
        mkdir(outputFolder);
    end
    
    save(pathTbl.vidMetaDataFile{i} ,'timesVec','framesNum');
end
