# Supplementary material for: Automatic Recognition of Macaque Facial Expressions for Detection of Affective States
Source: eNeuro. 2021 Dec 9;8(6):ENEURO.0117-21.2021. doi: 10.1523/ENEURO.0117-21.2021 (PMC8664380; doi:10.1523/ENEURO.0117-21.2021)
Supplement: Extended Data 1 — The archive “autoMaqFACS_code.zip” contains MATLAB code for autoMaqFACS classification. Download Extended Data 1, ZIP file [file enu-eN-MNT-0117-21-s08.zip › autoMaqFACS/Setups/setupSortResFolderTbls_Sensitivity_allSets_holdoutValid.m]

function setupSortResFolderTbls_Sensitivity_allSets_holdoutValid(classifResPath, ROItype, validDirName)

if nargin < 3   % validDirName
    validDirName = 'validation_80_20';
end

isGener2NewVid = false;
isCVresCol = true;
isGener2NewSubj = false;
isHoldoutValid = true;
isHoldoutValid_Peaks = false;

[allSetsTbl_Sensitivity, allSetsTbl_Sensitivity_full] = sortResFolderTbls_Sensitivity_allSets(classifResPath, ROItype,...
    isGener2NewVid, isCVresCol, isGener2NewSubj, isHoldoutValid, isHoldoutValid_Peaks, validDirName);

save(fullfile(classifResPath, 'allSetsTbl_Sensitivity_holdoutValid.mat'), 'allSetsTbl_Sensitivity');
save(fullfile(classifResPath, 'allSetsTbl_Sensitivity_full_holdoutValid.mat'), 'allSetsTbl_Sensitivity_full');
