# Supplementary material for: Automatic Recognition of Macaque Facial Expressions for Detection of Affective States
Source: eNeuro. 2021 Dec 9;8(6):ENEURO.0117-21.2021. doi: 10.1523/ENEURO.0117-21.2021 (PMC8664380; doi:10.1523/ENEURO.0117-21.2021)
Supplement: Extended Data 1 — The archive “autoMaqFACS_code.zip” contains MATLAB code for autoMaqFACS classification. Download Extended Data 1, ZIP file [file enu-eN-MNT-0117-21-s08.zip › autoMaqFACS/Setups/setupSumAUsFreqHistograms.m]

function setupSumAUsFreqHistograms(subjAuSumDir)

% The function creates and saves summary histogram of AUs 
% frequencies for all the training videos of the subject.

load(fullfile(subjAuSumDir, 'subjAuFreqTbl.mat'), 'subjAuFreqTbl');

titleStr = sprintf('Histogram of AUs from all videos for one monkey');
AuNamesList = subjAuFreqTbl.Properties.VariableNames;
AuFreqList = subjAuFreqTbl{1,:};
histHandle = getAUsFreqHistogram(AuNamesList, AuFreqList, titleStr);

figFileName = sprintf('subjAuFreqHist.fig');
saveas(histHandle, fullfile(subjAuSumDir, figFileName));
