# Supplementary material for: Automatic Recognition of Macaque Facial Expressions for Detection of Affective States
Source: eNeuro. 2021 Dec 9;8(6):ENEURO.0117-21.2021. doi: 10.1523/ENEURO.0117-21.2021 (PMC8664380; doi:10.1523/ENEURO.0117-21.2021)
Supplement: Extended Data 1 — The archive “autoMaqFACS_code.zip” contains MATLAB code for autoMaqFACS classification. Download Extended Data 1, ZIP file [file enu-eN-MNT-0117-21-s08.zip › autoMaqFACS/Setups/setupSumAUsFreqTbls.m]

function setupSumAUsFreqTbls(subjAuSumDir, AUsFramesTblsFileCol, ROItype)

% The function creates and saves summary table of AUs frequencies 
% for all the training videos of the subject.

% ROItype - optional param:
% 1 = upper face
% 2 = lower face

if nargin > 2   %ROItype
    subjAuFreqTbl = sumAUsFreqTbls(AUsFramesTblsFileCol, ROItype);
else
    subjAuFreqTbl = sumAUsFreqTbls(AUsFramesTblsFileCol);
end

if ~exist(subjAuSumDir, 'dir')
    mkdir(subjAuSumDir);
end

save(fullfile(subjAuSumDir, 'subjAuFreqTbl.mat'), 'subjAuFreqTbl');
