# Supplementary material for: Automatic Recognition of Macaque Facial Expressions for Detection of Affective States
Source: eNeuro. 2021 Dec 9;8(6):ENEURO.0117-21.2021. doi: 10.1523/ENEURO.0117-21.2021 (PMC8664380; doi:10.1523/ENEURO.0117-21.2021)
Supplement: Extended Data 1 — The archive “autoMaqFACS_code.zip” contains MATLAB code for autoMaqFACS classification. Download Extended Data 1, ZIP file [file enu-eN-MNT-0117-21-s08.zip › autoMaqFACS/Setups/setupSumAUsGroupsFreqTbls.m]

function setupSumAUsGroupsFreqTbls(AusAnalysisDirCol, subjAuSumDir, groupSize, isSubjectsSum)

% The function creates and saves summary table of AUs groups frequencies 
% for all the training videos of the subject (or several subjects).

% isSubjectsSum - optional param

if nargin < 4   % isSubjectsSum
    isSubjectsSum = false;
end

subjAuGroupsFreqTbl = sumAUsGroupsFreqTbls(AusAnalysisDirCol, groupSize, isSubjectsSum);

if ~exist(subjAuSumDir, 'dir')
    mkdir(subjAuSumDir);
end

tblName = sprintf('subjAuGroupsFreqTbl_%d', groupSize);
matFileName = sprintf('%s.mat', tblName);
save(fullfile(subjAuSumDir, matFileName), 'subjAuGroupsFreqTbl');
