# Supplementary material for: Automatic Recognition of Macaque Facial Expressions for Detection of Affective States
Source: eNeuro. 2021 Dec 9;8(6):ENEURO.0117-21.2021. doi: 10.1523/ENEURO.0117-21.2021 (PMC8664380; doi:10.1523/ENEURO.0117-21.2021)
Supplement: Extended Data 1 — The archive “autoMaqFACS_code.zip” contains MATLAB code for autoMaqFACS classification. Download Extended Data 1, ZIP file [file enu-eN-MNT-0117-21-s08.zip › autoMaqFACS/Setups/setupSumAUsGroupsHistograms.m]

function setupSumAUsGroupsHistograms(subjAuSumDir, groupSize, isSubjectsSum)

% The function creates and saves summary histogram of AUs groups
% frequencies for all the training videos of the subject (or several subjects).

% isSubjectsSum - optional param

if nargin < 3   % isSubjectsSum
    isSubjectsSum = false;
end

tblName = sprintf('subjAuGroupsFreqTbl_%d', groupSize);
matFileName = sprintf('%s.mat', tblName);
load(fullfile(subjAuSumDir, matFileName), 'subjAuGroupsFreqTbl');

titleStr = sprintf('Histogram of each %d AUs from all videos for one monkey', groupSize);
if isSubjectsSum
    titleStr = sprintf('Histogram of each %d AUs from all videos from all monkeys', groupSize);
end

histHandle = getAUsGroupsHistogram(subjAuGroupsFreqTbl, titleStr);

figFileName = sprintf('subjAuGroupsFreqHist_%d.fig', groupSize);

if ~isempty(histHandle)
    saveas(histHandle, fullfile(subjAuSumDir, figFileName));
else
    fprintf('For this subject there were no groups of %d AUs.\n', groupSize);
end
