# Supplementary material for: Automatic Recognition of Macaque Facial Expressions for Detection of Affective States
Source: eNeuro. 2021 Dec 9;8(6):ENEURO.0117-21.2021. doi: 10.1523/ENEURO.0117-21.2021 (PMC8664380; doi:10.1523/ENEURO.0117-21.2021)
Supplement: Extended Data 1 — The archive “autoMaqFACS_code.zip” contains MATLAB code for autoMaqFACS classification. Download Extended Data 1, ZIP file [file enu-eN-MNT-0117-21-s08.zip › autoMaqFACS/Setups/setupSumKnnClassifRes_allTestSets_holdoutValid.m]

function setupSumKnnClassifRes_allTestSets_holdoutValid(classifResPath, isPeaks, validResDirName)

load(fullfile(classifResPath, 'trainingParams.mat'), 'setsResSaveDirList', 'nSets');

if nargin < 2   % isPeaks
    isPeaks = false;
end

if nargin < 3   % validResDirName
    validResDirName = 'validation_80_20';
end

if isPeaks
    setsResSaveDirList = strcat(setsResSaveDirList, '\validPks');
else
    setsResSaveDirList = strcat(setsResSaveDirList, sprintf('\\%s',validResDirName));
end

sortVar = '';
isGener2NewVid = false;
isGener2NewSubj = false;
isSumSingleTestSets = false;
isHoldoutValid = true;

sumKnnClassifRes_allTestSets(setsResSaveDirList, nSets, sortVar,...
    isGener2NewVid, isGener2NewSubj, isSumSingleTestSets, isHoldoutValid);
