# Supplementary material for: Automatic Recognition of Macaque Facial Expressions for Detection of Affective States
Source: eNeuro. 2021 Dec 9;8(6):ENEURO.0117-21.2021. doi: 10.1523/ENEURO.0117-21.2021 (PMC8664380; doi:10.1523/ENEURO.0117-21.2021)
Supplement: Extended Data 1 — The archive “autoMaqFACS_code.zip” contains MATLAB code for autoMaqFACS classification. Download Extended Data 1, ZIP file [file enu-eN-MNT-0117-21-s08.zip › autoMaqFACS/Setups/setupSumSubjAUsFreqTbls.m]

function setupSumSubjAUsFreqTbls(allSubjAuSumDir, subjAuSumDirCol)

% The function creates and saves summary table of AUs frequencies 
% for all the subjects.

allSubjAuFreqTbl = sumSubjAUsFreqTbls(subjAuSumDirCol);


if ~exist(allSubjAuSumDir, 'dir')
    mkdir(allSubjAuSumDir);
end


save(fullfile(allSubjAuSumDir, 'allSubjAuFreqTbl.mat'), 'allSubjAuFreqTbl');
