# Supplementary material for: Automatic Recognition of Macaque Facial Expressions for Detection of Affective States
Source: eNeuro. 2021 Dec 9;8(6):ENEURO.0117-21.2021. doi: 10.1523/ENEURO.0117-21.2021 (PMC8664380; doi:10.1523/ENEURO.0117-21.2021)
Supplement: Extended Data 1 — The archive “autoMaqFACS_code.zip” contains MATLAB code for autoMaqFACS classification. Download Extended Data 1, ZIP file [file enu-eN-MNT-0117-21-s08.zip › autoMaqFACS/Setups/setupSumTotTrainFramesPerSubj.m]

function nTotTrainFrames = setupSumTotTrainFramesPerSubj(AUsFramesTblsFileCol, subjMetaDir)

% The function calculates the total of the training frames per subject

nTotTrainFrames = 0;

for i = 1:length(AUsFramesTblsFileCol)
    load(AUsFramesTblsFileCol{i}, 'training_matchedTimes_tbl');
    
    nTrainFr_vid = training_matchedTimes_tbl.Frame_n(end) -...
        training_matchedTimes_tbl.Frame_n(1) + 1;
    
    nTotTrainFrames = nTotTrainFrames + nTrainFr_vid;
end

save(fullfile(subjMetaDir,'nTotTrainFrames.mat'), 'nTotTrainFrames');
