# Supplementary material for: Automatic Recognition of Macaque Facial Expressions for Detection of Affective States
Source: eNeuro. 2021 Dec 9;8(6):ENEURO.0117-21.2021. doi: 10.1523/ENEURO.0117-21.2021 (PMC8664380; doi:10.1523/ENEURO.0117-21.2021)
Supplement: Extended Data 1 — The archive “autoMaqFACS_code.zip” contains MATLAB code for autoMaqFACS classification. Download Extended Data 1, ZIP file [file enu-eN-MNT-0117-21-s08.zip › autoMaqFACS/Setups/setupValidateOrigNeutralCoding.m]

function setupValidateOrigNeutralCoding(pathTbl)

for i = 1:height(pathTbl)
    trainingVid = pathTbl.trainingVidFile{i};
    [trainDir, trainName, ~] = fileparts(trainingVid);
    
    load(pathTbl.AUsFramesTblsFile{i}, 'AUs_all_tables', 'training_matchedTimes_tbl');
    
    %% Extract only neutral frames from the training vid
    
    neutralVid = fullfile(trainDir, sprintf('%s_Neutral.avi', trainName));

    [neutralFrames_TrainingVidIndx, ~] = ...
        getNeutralFrames(AUs_all_tables, training_matchedTimes_tbl);

    extractSpecificFramesFromVid(trainingVid, neutralVid, 'framesIndVec', ...
        neutralFrames_TrainingVidIndx);
end
