# Supplementary material for: Automatic Recognition of Macaque Facial Expressions for Detection of Affective States
Source: eNeuro. 2021 Dec 9;8(6):ENEURO.0117-21.2021. doi: 10.1523/ENEURO.0117-21.2021 (PMC8664380; doi:10.1523/ENEURO.0117-21.2021)
Supplement: Extended Data 1 — The archive “autoMaqFACS_code.zip” contains MATLAB code for autoMaqFACS classification. Download Extended Data 1, ZIP file [file enu-eN-MNT-0117-21-s08.zip › autoMaqFACS/Utils/getAllSubfolders.m]

function [subfoldersPaths, nameFolds] = getAllSubfolders(folderPath, startStr)

% startStr - optional param. Get only subdirs with names starting with [startStr].

d = dir(folderPath);

if nargin > 1 % startStr
    d = dir(fullfile(folderPath, sprintf('%s*', startStr)));
end

isub = [d(:).isdir]; %# returns logical vector
nameFolds = {d(isub).name}';
nameFolds(ismember(nameFolds,{'.','..'})) = [];

subfoldersPaths = fullfile(folderPath, nameFolds);
