# Supplementary material for: Automatic Recognition of Macaque Facial Expressions for Detection of Affective States
Source: eNeuro. 2021 Dec 9;8(6):ENEURO.0117-21.2021. doi: 10.1523/ENEURO.0117-21.2021 (PMC8664380; doi:10.1523/ENEURO.0117-21.2021)
Supplement: Extended Data 1 — The archive “autoMaqFACS_code.zip” contains MATLAB code for autoMaqFACS classification. Download Extended Data 1, ZIP file [file enu-eN-MNT-0117-21-s08.zip › autoMaqFACS/Utils/getNRowsFromTbl.m]

function resTbl = getNRowsFromTbl(tbl, rowsNum)

resTbl = [];

if height(tbl) > rowsNum
    len = height(tbl);
    step = int32(len/rowsNum);
    ind = 1:step:len;
    resTbl = tbl(ind, :);
else
    resTbl = tbl;
end
