# Supplementary material for: Automatic Recognition of Macaque Facial Expressions for Detection of Affective States
Source: eNeuro. 2021 Dec 9;8(6):ENEURO.0117-21.2021. doi: 10.1523/ENEURO.0117-21.2021 (PMC8664380; doi:10.1523/ENEURO.0117-21.2021)
Supplement: Extended Data 1 — The archive “autoMaqFACS_code.zip” contains MATLAB code for autoMaqFACS classification. Download Extended Data 1, ZIP file [file enu-eN-MNT-0117-21-s08.zip › autoMaqFACS/Utils/loadAndRenameVar.m]

function loadedVar = loadAndRenameVar(path, varName)

% varName - optional param

    if nargin > 1   % varName
        origVarName = varName;
    else
        [~, origVarName, ~] = fileparts(path);
    end
    
    loadedVar = load(path,origVarName);  % Function output form of LOAD
    loadedVar = loadedVar.(origVarName);
end
