# Supplementary material for: Automatic Recognition of Macaque Facial Expressions for Detection of Affective States
Source: eNeuro. 2021 Dec 9;8(6):ENEURO.0117-21.2021. doi: 10.1523/ENEURO.0117-21.2021 (PMC8664380; doi:10.1523/ENEURO.0117-21.2021)
Supplement: Extended Data 1 — The archive “autoMaqFACS_code.zip” contains MATLAB code for autoMaqFACS classification. Download Extended Data 1, ZIP file [file enu-eN-MNT-0117-21-s08.zip › autoMaqFACS/Utils/renameCorruptedMatFilesInDir.m]

function renameCorruptedMatFilesInDir(dirName)

files = dir(fullfile(dirName, '*'));

files = files(3:end,:);

% Loop through each
for id = 1:length(files)
    % Get the file name (minus the extension)
    [~,~,ext] = fileparts(files(id).name);

    if ~strcmp(ext, '.mat')
        filename = fullfile(files(id).folder, files(id).name);

        movefile(filename, sprintf('%s.mat', filename));
    end
end
