# Supplementary material for: Automatic Recognition of Macaque Facial Expressions for Detection of Affective States
Source: eNeuro. 2021 Dec 9;8(6):ENEURO.0117-21.2021. doi: 10.1523/ENEURO.0117-21.2021 (PMC8664380; doi:10.1523/ENEURO.0117-21.2021)
Supplement: Extended Data 1 — The archive “autoMaqFACS_code.zip” contains MATLAB code for autoMaqFACS classification. Download Extended Data 1, ZIP file [file enu-eN-MNT-0117-21-s08.zip › autoMaqFACS/VideoPreproccessing/align2Imgs.m]

function [tform, alignedImg] = align2Imgs...
    (movingImg, movingLandmarkPnts, fixedLandmarkPnts, outputView)

% Align 2 images (one image is the "moving" and the other is the "fixed")

tform = fitgeotrans(movingLandmarkPnts,fixedLandmarkPnts,'affine');
alignedImg = imwarp(movingImg,tform,'OutputView',outputView);
